# Supplementary material for: The evolution of photosynthesis in chromist algae through serial endosymbioses
Source: Nat Commun. 2014 Dec 10;5:5764. doi: 10.1038/ncomms6764 (PMC4284659; doi:10.1038/ncomms6764)
Supplement: Supplementary Data 1 — Tables of top Blast matches among chromist groups used in the regressions depicted in Figure 1 and Supplementary Figure 2, and highlighted in Supplementary Table 1. These lists contain sequences responsible for the greater than expected similarities among chromist nuclear genomes; however, individual sequences should not be considered specific evidence of endosymbiotic gene transfer without explicit gene-by-gene analyses. [file ncomms6764-s2.xls]

## Sheet: Emiliania_Cryptophyta_New
Query = Emiliania (Haptophyta) / Target = Cryptophyta				Query = Emiliania (Haptophyta) / Target = Heterokonta				Query = Guillardia (Cryptophyta) / Target = Heterokonta				Query = Guillardia (Cryptophyta) / Target = Haptophyta				Query = Phaeodactylum (Ochrophyta) / Target = Haptophyta				Query = Phaeodactylum (Ochrophyta) / Target = Cryptophyta
Emiliania JGI ID	genome (NM=nucleomorph	e-value		Emiliania JGI ID	genome	e-value		Guillardia JGI ID	genome	e-value		Guillardia JGI ID	genome	e-value		Phaeodactylum JGI ID	genome	e-value		Phaeodactylum JGI ID	genome (NM=nucleomorph	e-value
40909	Guillardia	e-178		41100	Aureococcus	e-148		39459	Phytophthora	7e-38		39314	Emiliania	6e-45		228	Emiliania	0		1484	Guillardia	e-110
41639	Guillardia	1e-28		41106	Aureococcus	e-147		39633	Phytophthora	3e-43		39565	Emiliania	1e-27		545	Emiliania	6e-93		1769	Guillardia	3e-92
41870	Guillardia	1e-39		41212	Ectocarpus	e-176		39743	Pythium	4e-31		40202	Emiliania	2e-43		1143	Emiliania	1e-57		2089	Guillardia	2e-96
42119	Guillardia	7e-43		41348	Aureococcus	e-141		40107	Pythium	4e-62		40416	Emiliania	1e-25		1341	Emiliania	e-131		2418	Guillardia	8e-63
42298	Guillardia	e-106		41407	Pythium	2e-64		40316	Phaeodactylum	5e-39		40435	Emiliania	2e-40		1372	Emiliania	e-113		2444	Guillardia	4e-83
42604	Guillardia	6e-66		41501	Pythium	e-121		40624	Ectocarpus	6e-22		41689	Emiliania	8e-27		1534	Emiliania	6e-75		3052	Guillardia	e-110
42614	Guillardia	6e-66		41514	Pythium	e-122		41260	Ectocarpus	e-109		41876	Emiliania	8e-27		1946	Emiliania	1e-56		3131	Guillardia	6e-47
43305	Guillardia	3e-94		41648	Ectocarpus	3e-73		41654	Ectocarpus	4e-23		42624	Emiliania	9e-53		2542	Emiliania	4e-74		3388	GuillardiaNM	7e-58
43331	Guillardia	8e-48		41775	Pythium	6e-95		41825	Phytophthora	2e-48		42753	Emiliania	3e-48		2607	Emiliania	3e-74		3787	Guillardia	5e-69
43489	Guillardia	9e-80		41953	Ectocarpus	3e-56		42578	Aureococcus	8e-21		43517	Emiliania	3e-45		3137	Emiliania	2e-46		4227	Guillardia	7e-84
43569	Guillardia	7e-42		42214	Thalassiosira	3e-59		42604	Ectocarpus	2e-21		43810	Emiliania	4e-30		3281	Emiliania	1e-32		4402	Guillardia	1e-95
44050	Guillardia	8e-42		42242	Thalassiosira	3e-59		42844	Blastocystis	4e-73		44551	Emiliania	4e-26		3296	Emiliania	1e-64		4563	Guillardia	3e-47
44077	Guillardia	1e-33		42521	Thalassiosira	8e-78		42882	Ectocarpus	1e-51		44602	Emiliania	5e-37		3366	Emiliania	4e-88		4823	Guillardia	7e-45
44097	Guillardia	3e-31		42598	Aureococcus	e-109		42892	Pythium	8e-39		45179	Emiliania	2e-40		3425	Emiliania	1e-54		5271	Guillardia	2e-44
44128	Guillardia	2e-34		42684	Pythium	7e-84		42971	Pythium	2e-57		45271	Emiliania	3e-29		3639	Emiliania	4e-96		5537	GuillardiaNM	2e-29
44143	Guillardia	1e-23		42726	Ectocarpus	5e-49		42973	Phytophthora	2e-24		45697	Emiliania	2e-35		3834	Emiliania	5e-38		5668	Guillardia	1e-43
44168	Guillardia	4e-32		42846	Aureococcus	e-145		43008	Ectocarpus	2e-31		46116	Emiliania	8e-48		3843	Emiliania	1e-75		5762	Guillardia	1e-60
44202	Guillardia	4e-31		42888	Thalassiosira	e-110		43147	Ectocarpus	2e-31		46518	Emiliania	2e-27		3969	Emiliania	1e-50		5780	Guillardia	4e-32
44220	Guillardia	1e-33		42950	Ectocarpus	2e-79		43229	Phaeodactylum	4e-30		47156	Emiliania	6e-30		4014	Emiliania	4e-57		6032	Guillardia	3e-27
44361	Guillardia	4e-40		42969	Phaeodactylum	e-105		43249	Aureococcus	4e-29		48392	Emiliania	1e-45		4021	Emiliania	1e-32		6052	Guillardia	6e-49
44495	Guillardia	4e-51		43170	Phytophthora	2e-30		43422	Thalassiosira	5e-52		49553	Emiliania	9e-31		4266	Emiliania	2e-55		6277	Guillardia	6e-41
44664	Guillardia	1e-75		43171	Phytophthora	2e-30		43555	Phytophthora	2e-24		49669	Emiliania	6e-23		4413	Emiliania	3e-64		6635	Guillardia	3e-31
44696	Guillardia	5e-75		43288	Aureococcus	2e-32		43756	Ectocarpus	5e-22		49846	Emiliania	2e-24		4821	Emiliania	3e-51		6848	Guillardia	1e-28
45000	Guillardia	3e-54		43295	Aureococcus	2e-32		43885	Ectocarpus	3e-35		51468	Emiliania	e-118		4846	Emiliania	3e-47		7108	Guillardia	1e-21
45035	Guillardia	1e-53		43333	Pythium	6e-56		43936	Thalassiosira	1e-25		51906	Emiliania	9e-22		4937	Emiliania	5e-28		7893	GuillardiaNM	1e-22
45128	Guillardia	6e-28		43373	Aureococcus	6e-36		44021	Phytophthora	7e-28		52547	Emiliania	1e-88		5156	Emiliania	5e-43		8091	Guillardia	2e-33
45130	Guillardia	5e-40		43375	Aureococcus	2e-36		44024	Pythium	9e-23		52948	Emiliania	7e-41		5175	Emiliania	1e-34		8171	Guillardia	9e-22
45403	Guillardia	2e-40		43480	Aureococcus	e-120		44070	Ectocarpus	2e-44		53010	Emiliania	4e-88		5526	Emiliania	2e-65		8678	Guillardia	2e-69
45969	Guillardia	1e-53		43493	Ectocarpus	5e-73		44081	Ectocarpus	3e-45		53038	Emiliania	3e-34		5617	Emiliania	3e-68		8777	Guillardia	9e-23
45991	Guillardia	5e-27		43539	Pythium	2e-68		44127	Phaeodactylum	9e-42		53133	Emiliania	7e-31		5902	Emiliania	3e-65		8810	Guillardia	0
46181	Guillardia	2e-34		43593	Pythium	5e-73		44242	Phytophthora	6e-27		53747	Emiliania	2e-34		5928	Emiliania	1e-64		8860	Guillardia	1e-97
46489	Guillardia	1e-26		43594	Aureococcus	8e-68		44265	Phytophthora	4e-26		53943	Emiliania	1e-28		6066	Emiliania	6e-29		8950	GuillardiaNM	e-117
46609	Guillardia	1e-26		43613	Pythium	4e-43		44272	Ectocarpus	6e-27		54039	Emiliania	6e-22		6402	Emiliania	1e-43		8975	Guillardia	e-110
46715	Guillardia	1e-51		43644	Ectocarpus	1e-44		44302	Phytophthora	1e-63		54195	Emiliania	5e-39		6554	Emiliania	3e-77		9011	Guillardia	1e-57
46860	Guillardia	1e-24		43654	Aureococcus	2e-55		44333	Thalassiosira	e-168		54494	Emiliania	9e-40		6725	Emiliania	3e-22		9090	Guillardia	e-165
47359	Guillardia	3e-47		43668	Ectocarpus	1e-44		44341	Thalassiosira	2e-93		55133	Emiliania	3e-22		6914	Emiliania	2e-22		9143	Guillardia	5e-66
47551	Guillardia	1e-27		43684	Aureococcus	6e-56		44356	Phytophthora	4e-23		55364	Emiliania	8e-84		6927	Emiliania	3e-37		9223	Guillardia	1e-34
48044	Guillardia	1e-24		43799	Aureococcus	3e-71		44480	Thalassiosira	3e-52		55752	Emiliania	2e-74		7073	Emiliania	1e-26		9241	Guillardia	7e-47
48386	Guillardia	3e-25		43821	Aureococcus	3e-71		44499	Thalassiosira	9e-62		56088	Emiliania	5e-22		7173	Emiliania	2e-48		9246	Guillardia	4e-55
48859	GuillardiaNM	4e-24		43832	Ectocarpus	5e-49		44603	Ectocarpus	7e-31		56349	Emiliania	1e-33		7544	Emiliania	6e-39		9258	Guillardia	e-132
49339	Guillardia	3e-39		43878	Pythium	4e-70		44718	Ectocarpus	1e-63		56366	Emiliania	4e-74		7660	Emiliania	5e-22		9312	GuillardiaNM	5e-61
50111	Guillardia	3e-54		43973	Aureococcus	3e-42		44749	Pythium	8e-53		56477	Emiliania	1e-31		7718	Emiliania	3e-44		9327	Guillardia	0
50363	Guillardia	2e-37		43987	Pythium	5e-38		44863	Phytophthora	4e-41		56933	Emiliania	8e-22		8670	Emiliania	0		9359	Guillardia	e-111
51576	Guillardia	e-109		44023	Aureococcus	3e-78		44874	Aureococcus	1e-44		56954	Emiliania	e-122		8744	Emiliania	e-110		9606	Guillardia	1e-21
51588	Guillardia	e-109		44102	Aureococcus	3e-24		44901	Pythium	0		56998	Emiliania	e-122		8763	Emiliania	9e-54		9612	Guillardia	7e-72
51597	Guillardia	e-116		44195	Aureococcus	5e-45		45247	Phaeodactylum	5e-52		57042	Emiliania	8e-77		8835	Emiliania	3e-54		9654	Guillardia	e-111
51761	Guillardia	e-123		44243	Aureococcus	8e-37		45250	Aureococcus	e-107		57278	Emiliania	8e-26		8918	Emiliania	2e-35		9724	Guillardia	1e-87
52385	Guillardia	9e-40		44317	Ectocarpus	7e-67		45361	Ectocarpus	2e-30		57527	Emiliania	8e-23		8940	Emiliania	1e-21		9829	Guillardia	2e-37
52639	Guillardia	3e-47		44328	Aureococcus	1e-44		45375	Phytophthora	9e-44		58257	Emiliania	2e-34		8993	Emiliania	1e-22		9860	Guillardia	4e-51
52681	Guillardia	1e-31		44452	Pythium	1e-50		45674	Phytophthora	2e-24		58356	Emiliania	1e-38		9035	Emiliania	1e-38		9885	Guillardia	1e-34
52734	Guillardia	2e-85		44472	Phaeodactylum	3e-88		45708	Ectocarpus	5e-38		58543	Emiliania	1e-40		9040	Emiliania	0		9927	Guillardia	6e-43
53252	Guillardia	1e-54		44481	Phaeodactylum	3e-88		45786	Phytophthora	0		58597	Emiliania	5e-27		9046	Emiliania	6e-28		10025	Guillardia	1e-93
53579	Guillardia	4e-29		44604	Aureococcus	3e-43		45804	Phytophthora	2e-28		58757	Emiliania	1e-47		9078	Emiliania	2e-27		10100	Guillardia	0
53643	Guillardia	3e-29		44617	Aureococcus	2e-45		46012	Aureococcus	1e-24		59145	Emiliania	3e-28		9168	Emiliania	9e-25		10239	Guillardia	2e-63
53655	Guillardia	7e-28		44651	Ectocarpus	2e-55		46072	Ectocarpus	2e-30		59168	Emiliania	3e-24		9210	Emiliania	0		10257	Guillardia	1e-98
53735	Guillardia	9e-32		44703	Phaeodactylum	4e-45		46085	Pythium	e-106		59508	Emiliania	3e-45		9266	Emiliania	2e-43		10319	Guillardia	0
53741	Guillardia	3e-29		44772	Pythium	1e-51		46286	Blastocystis	1e-87		59700	Emiliania	e-117		9267	Emiliania	2e-28		10362	Guillardia	6e-62
53760	Guillardia	5e-29		44784	Pythium	5e-55		46333	Pythium	2e-57		60009	Emiliania	4e-26		9386	Emiliania	1e-35		10458	Guillardia	1e-41
53772	Guillardia	1e-25		44787	Pythium	5e-55		46351	Phytophthora	8e-28		60068	Emiliania	4e-37		9444	Emiliania	1e-61		10567	Guillardia	1e-50
53809	Guillardia	2e-57		44798	Pythium	2e-39		46404	Ectocarpus	5e-40		60229	Emiliania	5e-33		9619	Emiliania	1e-64		10583	Guillardia	5e-21
53817	Guillardia	4e-23		44801	Aureococcus	3e-57		46452	Thalassiosira	3e-83		60382	Emiliania	1e-30		9697	Emiliania	4e-26		10585	Guillardia	3e-46
53837	Guillardia	2e-27		44810	Aureococcus	2e-37		46531	Ectocarpus	2e-46		60480	Emiliania	2e-40		9896	Emiliania	e-105		10593	GuillardiaNM	2e-66
53922	Guillardia	7e-23		44814	Aureococcus	2e-37		46691	Ectocarpus	2e-27		60572	Emiliania	1e-74		9956	Emiliania	2e-39		10640	Guillardia	e-126
53976	Guillardia	2e-32		44839	Pythium	2e-39		46773	Phytophthora	1e-27		60975	Emiliania	3e-48		10054	Emiliania	2e-41		10722	Guillardia	6e-25
54101	Guillardia	4e-32		44843	Aureococcus	2e-37		46796	Pythium	8e-58		61191	Emiliania	2e-38		10247	Emiliania	2e-41		10757	Guillardia	e-114
54121	Guillardia	6e-91		44883	Aureococcus	1e-36		46813	Aureococcus	5e-30		61646	Emiliania	4e-33		10398	Emiliania	2e-49		10824	Guillardia	5e-87
54143	Guillardia	1e-28		44961	Aureococcus	1e-53		46876	Ectocarpus	e-113		61890	Emiliania	3e-56		10438	Emiliania	e-176		10830	Guillardia	5e-49
54213	Guillardia	3e-29		44991	Pythium	7e-54		46932	Ectocarpus	1e-72		62224	Emiliania	3e-34		10454	Emiliania	4e-76		10882	Guillardia	8e-49
54219	Guillardia	3e-29		45021	Aureococcus	6e-74		46944	Pythium	3e-53		62358	Emiliania	1e-31		10518	Emiliania	1e-30		10970	Guillardia	e-102
54332	Guillardia	1e-31		45051	Blastocystis	2e-28		46957	Phaeodactylum	1e-52		62594	Emiliania	8e-47		10655	Emiliania	9e-42		11003	Guillardia	4e-64
54688	Guillardia	2e-25		45086	Aureococcus	7e-54		47007	Pythium	5e-37		62950	Emiliania	1e-24		10704	Emiliania	5e-77		11014	Guillardia	e-162
54691	Guillardia	1e-30		45129	Blastocystis	2e-28		47028	Pythium	2e-30		62975	Emiliania	2e-32		10747	Emiliania	3e-80		11116	Guillardia	6e-22
54701	Guillardia	2e-31		45202	Thalassiosira	3e-34		47181	Phaeodactylum	7e-65		63240	Emiliania	3e-56		10774	Emiliania	2e-45		11189	Guillardia	0
54868	Guillardia	4e-42		45249	Ectocarpus	7e-52		47186	Phytophthora	4e-25		63314	Emiliania	9e-62		10988	Emiliania	3e-66		11204	Guillardia	6e-99
54900	Guillardia	4e-30		45288	Phytophthora	1e-28		47205	Phytophthora	e-108		63359	Emiliania	6e-33		11006	Emiliania	5e-39		11477	Guillardia	5e-67
54940	Guillardia	7e-59		45312	Ectocarpus	7e-52		47442	Phytophthora	7e-43		63469	Emiliania	8e-24		11022	Emiliania	3e-88		11615	Guillardia	e-114
54951	Guillardia	1e-31		45348	Ectocarpus	2e-22		47473	Phytophthora	1e-24		63673	Emiliania	0		11151	Emiliania	4e-62		11652	Guillardia	1e-38
55010	Guillardia	6e-29		45375	Aureococcus	1e-22		47588	Ectocarpus	8e-39		64068	Emiliania	2e-62		11192	Emiliania	9e-61		11722	Guillardia	e-138
55014	Guillardia	6e-29		45392	Aureococcus	7e-44		47604	Ectocarpus	6e-31		64161	Emiliania	1e-62		11197	Emiliania	8e-30		11830	Guillardia	7e-40
55032	Guillardia	3e-46		45555	Ectocarpus	6e-73		47647	Ectocarpus	1e-48		64450	Emiliania	2e-43		11235	Emiliania	4e-23		11883	Guillardia	4e-43
55040	Guillardia	3e-67		45563	Phaeodactylum	3e-43		47700	Pythium	7e-77		64531	Emiliania	3e-27		11273	Emiliania	5e-71		11894	Guillardia	4e-62
55122	Guillardia	3e-41		45591	Aureococcus	3e-34		47785	Ectocarpus	1e-24		64562	Emiliania	8e-26		11527	Emiliania	2e-45		11916	Guillardia	2e-26
55156	Guillardia	1e-23		45605	Aureococcus	3e-34		47804	Ectocarpus	2e-22		64798	Emiliania	1e-40		11634	Emiliania	3e-31		12113	Guillardia	1e-76
55184	Guillardia	5e-29		45662	Aureococcus	3e-47		47806	Ectocarpus	3e-70		64846	Emiliania	2e-28		11954	Emiliania	5e-41		12172	Guillardia	2e-36
55232	Guillardia	2e-31		45733	Phytophthora	2e-28		47870	Aureococcus	5e-22		65027	Emiliania	1e-42		12044	Emiliania	6e-46		12267	Guillardia	2e-63
55248	Guillardia	1e-22		45753	Ectocarpus	7e-67		47881	Phaeodactylum	4e-40		65065	Emiliania	5e-22		12188	Emiliania	4e-22		12309	Guillardia	1e-32
55260	Guillardia	1e-29		45796	Phaeodactylum	2e-51		47969	Ectocarpus	1e-39		65355	Emiliania	e-151		12254	Emiliania	3e-33		12375	Guillardia	e-119
55362	Guillardia	4e-40		45814	Phaeodactylum	2e-51		47973	Pythium	4e-31		65434	Emiliania	2e-32		12265	Emiliania	2e-35		12583	Guillardia	1e-65
55525	Guillardia	5e-48		45902	Ectocarpus	3e-32		47981	Aureococcus	4e-61		66103	Emiliania	6e-39		12305	Emiliania	1e-87		12605	Guillardia	e-160
55537	Guillardia	5e-48		45912	Pythium	4e-70		48029	Aureococcus	4e-71		66230	Emiliania	8e-21		12373	Emiliania	1e-61		12668	Guillardia	4e-37
55791	Guillardia	2e-23		45914	Ectocarpus	4e-32		48117	Ectocarpus	6e-24		66394	Emiliania	1e-47		12411	Emiliania	5e-29		12713	Guillardia	5e-45
55801	Guillardia	5e-40		46042	Pythium	2e-24		48118	Pythium	2e-43		66566	Emiliania	2e-54		12436	Emiliania	2e-35		12732	Guillardia	8e-68
55825	Guillardia	5e-50		46070	Aureococcus	5e-44		48159	Ectocarpus	5e-33		66588	Emiliania	7e-29		12572	Emiliania	9e-21		12759	Guillardia	7e-73
55830	Guillardia	7e-43		46294	Aureococcus	2e-23		48183	Ectocarpus	2e-99		67040	Emiliania	6e-41		12762	Emiliania	4e-50		12788	Guillardia	1e-33
55833	Guillardia	2e-23		46315	Pythium	7e-26		48279	Ectocarpus	3e-41		67045	Emiliania	6e-41		12813	Emiliania	e-133		12881	Guillardia	e-146
55834	Guillardia	4e-38		46318	Aureococcus	1e-55		48317	Phytophthora	5e-30		67164	Emiliania	e-125		12902	Emiliania	0		12896	Guillardia	e-105
55836	Guillardia	6e-29		46325	Aureococcus	2e-38		48385	Thalassiosira	2e-24		67237	Emiliania	9e-39		12940	Emiliania	8e-31		12925	Guillardia	4e-76
56057	Guillardia	3e-29		46498	Aureococcus	1e-39		48451	Phytophthora	2e-29		67286	Emiliania	3e-33		13076	Emiliania	7e-61		13125	Guillardia	e-117
56234	Guillardia	9e-25		46544	Thalassiosira	9e-21		48520	Phytophthora	5e-27		67323	Emiliania	e-151		13078	Emiliania	1e-84		13158	Guillardia	4e-33
56341	Guillardia	2e-31		46549	Phaeodactylum	2e-40		48649	Blastocystis	4e-56		67394	Emiliania	0		13123	Emiliania	6e-75		13175	Guillardia	e-116
56363	Guillardia	1e-28		46551	Aureococcus	7e-39		48709	Phytophthora	e-122		67731	Emiliania	1e-48		13160	Emiliania	3e-96		13235	Guillardia	e-134
56371	Guillardia	3e-37		46588	Aureococcus	3e-32		48712	Phytophthora	2e-25		67798	Emiliania	1e-25		13167	Emiliania	3e-40		13265	Guillardia	0
56616	Guillardia	2e-26		46631	Pythium	1e-29		48863	Pythium	e-179		68216	Emiliania	1e-21		13230	Emiliania	9e-24		13313	Guillardia	2e-79
56621	Guillardia	2e-40		46684	Pythium	3e-31		48967	Phaeodactylum	4e-49		68245	Emiliania	5e-25		13253	Emiliania	2e-23		13445	Guillardia	1e-34
56777	Guillardia	1e-29		46713	Phytophthora	2e-52		49183	Phytophthora	7e-27		68809	Emiliania	8e-31		13322	Emiliania	1e-56		13459	Guillardia	9e-33
56982	Guillardia	8e-23		46753	Pythium	5e-31		49233	Phaeodactylum	5e-36		69605	Emiliania	1e-42		13537	Emiliania	4e-68		13581	Guillardia	0
57235	Guillardia	8e-41		46861	Aureococcus	2e-29		49309	Phaeodactylum	e-108		69679	Emiliania	8e-52		13557	Emiliania	5e-47		13779	Guillardia	2e-59
57249	Guillardia	2e-40		46870	Aureococcus	4e-28		49514	Ectocarpus	e-106		69929	Emiliania	4e-24		13590	Emiliania	2e-52		13895	GuillardiaNM	e-109
57320	Guillardia	3e-22		46871	Ectocarpus	5e-26		49601	Ectocarpus	6e-36		70199	Emiliania	2e-45		13757	Emiliania	5e-29		14191	Guillardia	8e-66
57336	Guillardia	5e-48		47086	Thalassiosira	4e-26		49653	Ectocarpus	4e-24		70256	Emiliania	e-118		13791	Emiliania	1e-40		14192	Guillardia	5e-70
57979	Guillardia	2e-21		47177	Thalassiosira	3e-30		49725	Pythium	3e-54		71226	Emiliania	e-120		14064	Emiliania	2e-45		14242	Guillardia	7e-43
58568	Guillardia	1e-40		47186	Aureococcus	3e-27		50140	Ectocarpus	6e-38		71899	Emiliania	7e-36		14307	Emiliania	7e-23		14339	Guillardia	2e-27
58720	Guillardia	1e-36		47229	Aureococcus	4e-38		50256	Ectocarpus	8e-41		73477	Emiliania	6e-41		14386	Emiliania	2e-26		14387	GuillardiaNM	5e-89
58748	Guillardia	2e-33		47275	Ectocarpus	7e-26		50356	Pythium	1e-27		73645	Emiliania	1e-64		14391	Emiliania	2e-96		14426	GuillardiaNM	3e-92
59418	Guillardia	2e-29		47326	Ectocarpus	4e-30		50454	Phaeodactylum	5e-21		73695	Emiliania	e-120		14442	Emiliania	6e-24		14552	Guillardia	e-141
59426	Guillardia	7e-31		47350	Thalassiosira	9e-21		50637	Phytophthora	5e-26		73787	Emiliania	e-127		14467	Emiliania	4e-26		14599	GuillardiaNM	2e-58
59601	GuillardiaNM	4e-24		47378	Aureococcus	1e-33		50679	Pythium	3e-70		74102	Emiliania	e-116		14553	Emiliania	e-100		14688	Guillardia	e-101
59654	Guillardia	1e-24		47413	Aureococcus	2e-33		50886	Thalassiosira	4e-90		74169	Emiliania	e-137		14572	Emiliania	1e-69		14702	Guillardia	1e-53
59897	Guillardia	6e-24		47610	Aureococcus	1e-53		50888	Phytophthora	6e-66		74258	Emiliania	3e-33		14636	Emiliania	3e-35		14771	Guillardia	3e-48
60733	Guillardia	2e-26		47625	Thalassiosira	7e-37		51279	Ectocarpus	1e-26		74360	Emiliania	0		14682	Emiliania	4e-38		14778	Guillardia	2e-96
60829	Guillardia	6e-24		47629	Pythium	2e-36		51370	Thalassiosira	3e-91		74509	Emiliania	8e-76		14736	Emiliania	1e-54		14787	Guillardia	1e-71
60882	Guillardia	1e-73		47636	Pythium	2e-36		51586	Thalassiosira	5e-47		74535	Emiliania	2e-48		14769	Emiliania	2e-45		14908	GuillardiaNM	5e-27
60912	Guillardia	2e-77		47669	Pythium	5e-28		51706	Pythium	3e-58		75028	Emiliania	1e-30		14785	Emiliania	4e-82		15063	Guillardia	1e-30
61192	Guillardia	e-112		47730	Aureococcus	2e-32		51725	Phytophthora	9e-52		75098	Emiliania	9e-48		14856	Emiliania	5e-21		15180	Guillardia	e-111
61194	Guillardia	1e-28		47895	Pythium	4e-34		51888	Ectocarpus	9e-38		75215	Emiliania	5e-25		14867	Emiliania	1e-29		15294	Guillardia	e-108
61273	Guillardia	2e-34		47899	Pythium	4e-34		51908	Pythium	7e-25		75522	Emiliania	1e-30		14962	Emiliania	1e-66		15310	Guillardia	1e-32
61380	Guillardia	e-144		47921	Ectocarpus	1e-37		52050	Ectocarpus	4e-46		75582	Emiliania	7e-24		15068	Emiliania	e-129		15859	Guillardia	1e-31
61544	Guillardia	4e-49		47959	Aureococcus	3e-40		52160	Thalassiosira	2e-59		75685	Emiliania	2e-21		15134	Emiliania	9e-27		15929	Guillardia	1e-37
61548	Guillardia	2e-22		47969	Ectocarpus	4e-29		52229	Phytophthora	1e-21		76228	Emiliania	7e-35		15145	Emiliania	2e-40		16021	Guillardia	8e-34
61727	Guillardia	1e-53		48003	Phaeodactylum	5e-22		52330	Phytophthora	4e-22		76247	Emiliania	4e-26		15374	Emiliania	e-113		16157	Guillardia	8e-37
61797	Guillardia	2e-71		48008	Ectocarpus	3e-22		52525	Ectocarpus	e-145		76571	Emiliania	1e-64		15666	Emiliania	1e-24		16162	Guillardia	1e-47
61820	Guillardia	3e-27		48021	Phaeodactylum	2e-27		52684	Ectocarpus	8e-33		76786	Emiliania	1e-55		15806	Emiliania	e-166		16375	Guillardia	1e-70
61926	Guillardia	1e-48		48022	Blastocystis	3e-27		52770	Aureococcus	7e-22		76813	Emiliania	2e-30		15980	Emiliania	5e-24		16683	Guillardia	1e-78
61931	Guillardia	5e-73		48059	Aureococcus	9e-29		52913	Pythium	2e-32		77798	Emiliania	1e-32		16036	Emiliania	4e-28		16698	Guillardia	e-121
62203	Guillardia	2e-56		48076	Pythium	1e-24		52966	Phaeodactylum	2e-43		77870	Emiliania	9e-42		16076	Emiliania	9e-32		16955	Guillardia	3e-83
62516	Guillardia	5e-55		48368	Aureococcus	7e-32		53068	Phaeodactylum	4e-29		78202	Emiliania	2e-24		16140	Emiliania	e-116		16962	Guillardia	1e-36
62542	Guillardia	0		48387	Phaeodactylum	7e-27		53115	Ectocarpus	2e-70		78222	Emiliania	2e-24		16142	Emiliania	5e-99		16963	Guillardia	0
62674	Guillardia	0		48407	Aureococcus	5e-21		53381	Pythium	3e-21		78270	Emiliania	2e-24		16302	Emiliania	1e-29		17029	GuillardiaNM	6e-74
62918	Guillardia	3e-30		48497	Aureococcus	2e-46		54381	Thalassiosira	3e-54		78497	Emiliania	1e-31		16322	Emiliania	2e-29		17043	Guillardia	0
62996	Guillardia	2e-26		48539	Ectocarpus	2e-33		54409	Thalassiosira	2e-32		78567	Emiliania	e-141		16341	Emiliania	4e-35		17044	Guillardia	1e-41
63150	Guillardia	e-124		48704	Ectocarpus	2e-22		54498	Thalassiosira	3e-39		78648	Emiliania	3e-50		16421	Emiliania	3e-71		17059	Guillardia	3e-47
63199	Guillardia	4e-40		48728	Pythium	8e-72		55182	Pythium	1e-21		78656	Emiliania	2e-28		16442	Emiliania	1e-22		17198	Guillardia	0
63216	GuillardiaNM	2e-64		48875	Aureococcus	9e-32		55381	Blastocystis	8e-43		79273	Emiliania	3e-44		16592	Emiliania	5e-37		17228	Guillardia	1e-50
63314	Guillardia	6e-42		48876	Phaeodactylum	2e-27		55595	Phytophthora	3e-34		79582	Emiliania	1e-30		16711	Emiliania	3e-55		17238	Guillardia	0
63449	Guillardia	7e-35		48968	Pythium	3e-30		55637	Thalassiosira	1e-24		79645	Emiliania	4e-58		16854	Emiliania	2e-23		17495	Guillardia	e-117
63451	Guillardia	2e-80		49023	Blastocystis	6e-26		55688	Phytophthora	e-106		80007	Emiliania	4e-36		16891	Emiliania	e-126		17794	Guillardia	4e-54
63754	Guillardia	e-127		49124	Thalassiosira	3e-30		55778	Ectocarpus	2e-60		80074	Emiliania	3e-51		16987	Emiliania	1e-69		17974	Guillardia	2e-65
63832	Guillardia	e-134		49184	Thalassiosira	5e-27		56024	Ectocarpus	2e-25		80175	Emiliania	2e-25		17187	Emiliania	1e-62		18132	Guillardia	1e-23
63840	Guillardia	2e-56		49239	Ectocarpus	9e-28		56118	Pythium	6e-45		80303	Emiliania	2e-57		17414	Emiliania	7e-71		18323	Guillardia	1e-71
64001	Guillardia	9e-89		49277	Ectocarpus	9e-28		56193	Ectocarpus	5e-35		80914	Emiliania	4e-56		17487	Emiliania	6e-78		18335	Guillardia	0
64057	Guillardia	0		49583	Aureococcus	9e-29		56682	Phytophthora	5e-24		81084	Emiliania	3e-48		17766	Emiliania	6e-40		18551	Guillardia	2e-88
64059	Guillardia	1e-25		49730	Phaeodactylum	3e-22		56891	Phytophthora	2e-33		81225	Emiliania	1e-24		17928	Emiliania	5e-22		18877	Guillardia	e-165
64336	Guillardia	4e-26		49816	Phytophthora	5e-25		57187	Phaeodactylum	8e-36		81277	Emiliania	1e-44		18049	Emiliania	4e-26		18893	Guillardia	e-148
64725	Guillardia	6e-32		50390	Phytophthora	7e-30		57223	Aureococcus	6e-81		81280	Emiliania	2e-39		18142	Emiliania	e-135		18945	Guillardia	e-113
64798	Guillardia	2e-29		50392	Pythium	2e-28		57273	Ectocarpus	8e-95		81295	Emiliania	3e-32		18228	Emiliania	2e-62		19030	Guillardia	3e-94
64800	Guillardia	7e-29		50512	Ectocarpus	7e-25		57860	Aureococcus	1e-24		81905	Emiliania	2e-36		18274	Emiliania	1e-65		19188	Guillardia	e-124
64816	Guillardia	4e-25		50620	Blastocystis	1e-25		58086	Thalassiosira	8e-33		82017	Emiliania	1e-30		18769	Emiliania	3e-54		19552	Guillardia	e-127
64940	Guillardia	e-149		50939	Phaeodactylum	e-119		58753	Phaeodactylum	6e-24		82042	Emiliania	e-133		18872	Emiliania	7e-81		19568	Guillardia	e-149
65049	Guillardia	5e-27		50947	Phaeodactylum	e-126		58952	Ectocarpus	e-102		82119	Emiliania	e-146		19000	Emiliania	1e-91		19835	Guillardia	1e-30
65119	Guillardia	3e-66		50949	Phaeodactylum	e-170		59278	Aureococcus	e-121		82372	Emiliania	2e-38		19427	Emiliania	e-105		20024	Guillardia	e-113
65214	Guillardia	3e-52		51150	Phytophthora	0		59463	Pythium	2e-23		82398	Emiliania	5e-49		19901	Emiliania	0		20508	Guillardia	1e-76
65295	Guillardia	2e-36		51239	Pythium	0		59665	Pythium	0		82508	Emiliania	1e-29		19949	Emiliania	e-103		20547	Guillardia	0
65319	Guillardia	2e-55		51489	Ectocarpus	e-107		60061	Phytophthora	1e-48		82514	Emiliania	1e-30		20360	Emiliania	e-149		20608	Guillardia	e-170
65333	Guillardia	1e-39		51545	Aureococcus	e-139		60115	Ectocarpus	5e-30		82805	Emiliania	3e-25		20757	Emiliania	e-115		20779	Guillardia	7e-44
65343	Guillardia	2e-27		51703	Aureococcus	e-164		60118	Blastocystis	7e-27		82830	Emiliania	1e-24		20885	Emiliania	6e-84		20934	Guillardia	e-135
65379	Guillardia	e-107		51711	Ectocarpus	2e-33		61132	Pythium	3e-56		83032	Emiliania	7e-31		21030	Emiliania	5e-92		21122	Guillardia	0
65638	Guillardia	3e-70		51716	Ectocarpus	e-105		61161	Pythium	1e-22		83034	Emiliania	1e-30		21183	Emiliania	0		21543	Guillardia	2e-65
65826	Guillardia	5e-65		51736	Pythium	1e-75		61168	Phytophthora	1e-43		83063	Emiliania	2e-32		21441	Emiliania	2e-54		21829	Guillardia	1e-62
65880	Guillardia	1e-83		51885	Ectocarpus	e-104		61324	Pythium	2e-74		83097	Emiliania	1e-27		21608	Emiliania	2e-62		22122	Guillardia	e-147
65952	Guillardia	4e-38		52051	Phytophthora	1e-77		61594	Phytophthora	2e-37		83143	Emiliania	1e-24		21821	Emiliania	3e-95		22274	Guillardia	4e-65
66029	Guillardia	3e-46		52098	Aureococcus	e-108		61650	Aureococcus	4e-63		83208	Emiliania	1e-30		21882	Emiliania	2e-52		22388	Guillardia	7e-69
66183	Guillardia	4e-38		52144	Ectocarpus	e-125		61699	Ectocarpus	2e-26		83312	Emiliania	2e-30		21961	Emiliania	9e-59		22404	Guillardia	e-139
66467	Guillardia	0		52323	Aureococcus	5e-97		62025	Pythium	2e-77		83338	Emiliania	1e-30		22006	Emiliania	1e-25		22459	Guillardia	e-100
66531	Guillardia	2e-38		52395	Ectocarpus	e-104		62617	Pythium	e-133		83345	Emiliania	6e-27		22367	Emiliania	e-164		22659	Guillardia	e-114
66614	Guillardia	1e-35		52429	Ectocarpus	2e-66		62618	Ectocarpus	3e-37		83351	Emiliania	1e-29		22395	Emiliania	1e-28		22821	Guillardia	2e-35
66708	Guillardia	0		52545	Pythium	4e-82		62679	Phytophthora	e-146		83454	Emiliania	2e-30		22411	Emiliania	6e-75		22955	Guillardia	2e-66
66848	Guillardia	5e-26		52669	Pythium	3e-63		62690	Thalassiosira	6e-28		83688	Emiliania	2e-25		22609	Emiliania	8e-46		23253	Guillardia	2e-49
66851	Guillardia	2e-28		52721	Phytophthora	2e-25		62709	Phytophthora	2e-40		83763	Emiliania	1e-33		22797	Emiliania	9e-29		23281	Guillardia	e-100
66911	Guillardia	2e-31		52778	Aureococcus	e-101		62770	Ectocarpus	2e-37		83993	Emiliania	0		22819	Emiliania	2e-51		23399	Guillardia	0
66958	Guillardia	1e-29		52839	Ectocarpus	3e-94		62779	Phytophthora	1e-24		84623	Emiliania	6e-54		22873	Emiliania	e-114		23429	Guillardia	0
67154	Guillardia	1e-28		52855	Ectocarpus	3e-94		62907	Ectocarpus	2e-25		84912	Emiliania	1e-53		22993	Emiliania	e-155		23547	Guillardia	e-174
67407	Guillardia	5e-26		52888	Thalassiosira	7e-79		62921	Phytophthora	8e-76		84919	Emiliania	1e-23		23247	Emiliania	e-113		23598	Guillardia	e-116
67412	Guillardia	6e-32		52931	Aureococcus	e-100		62997	Thalassiosira	e-128		84989	Emiliania	e-125		23257	Emiliania	2e-25		23794	Guillardia	7e-77
67435	Guillardia	2e-28		53015	Phaeodactylum	9e-86		63012	Thalassiosira	3e-58		85017	Emiliania	1e-24		23375	Emiliania	1e-41		24120	Guillardia	e-140
67478	Guillardia	3e-26		53066	Ectocarpus	e-125		63072	Ectocarpus	e-117		85698	Emiliania	1e-63		23658	Emiliania	2e-44		24161	Guillardia	e-150
67483	Guillardia	3e-70		53137	Thalassiosira	4e-73		63186	Pythium	3e-63		85743	Emiliania	9e-32		23717	Emiliania	e-143		24474	Guillardia	2e-78
67688	Guillardia	7e-30		53219	Ectocarpus	1e-99		63317	Pythium	e-171		86025	Emiliania	2e-77		25168	Emiliania	3e-28		24493	Guillardia	e-105
67712	Guillardia	5e-26		53240	Ectocarpus	9e-55		63344	Aureococcus	6e-25		86075	Emiliania	1e-31		25172	Emiliania	1e-33		24610	Guillardia	e-105
67936	Guillardia	1e-65		53301	Ectocarpus	e-116		63360	Phaeodactylum	9e-66		86178	Emiliania	2e-41		25360	Emiliania	3e-75		24739	Guillardia	0
67969	Guillardia	1e-52		53361	Ectocarpus	4e-57		63361	Aureococcus	1e-42		86224	Emiliania	6e-31		25417	Emiliania	e-145		24772	Guillardia	0
67997	Guillardia	e-112		53381	Phaeodactylum	2e-63		63661	Ectocarpus	e-145		86481	Emiliania	2e-78		25422	Emiliania	2e-48		24996	Guillardia	4e-77
68485	Guillardia	2e-66		53405	Ectocarpus	4e-57		63716	Ectocarpus	3e-87		86537	Emiliania	3e-69		25433	Emiliania	3e-66		25217	Guillardia	e-111
68628	Guillardia	7e-62		53510	Phytophthora	4e-86		63784	Thalassiosira	e-115		86637	Emiliania	1e-41		25619	Emiliania	3e-84		25666	Guillardia	0
68750	Guillardia	6e-41		53517	Phytophthora	2e-21		63902	Phytophthora	8e-36		86758	Emiliania	e-138		25840	Emiliania	0		25743	Guillardia	e-177
68829	Guillardia	5e-73		53528	Aureococcus	e-119		63981	Ectocarpus	0		86978	Emiliania	2e-50		25893	Emiliania	3e-22		25956	Guillardia	9e-94
69010	Guillardia	4e-29		53652	Thalassiosira	8e-97		64023	Ectocarpus	1e-61		87414	Emiliania	2e-48		25974	Emiliania	2e-34		26290	Guillardia	0
69240	Guillardia	1e-29		53660	Phytophthora	2e-44		64091	Thalassiosira	7e-23		87878	Emiliania	e-164		26336	Emiliania	1e-40		26382	Guillardia	3e-61
69270	Guillardia	2e-70		53670	Phytophthora	2e-44		64118	Ectocarpus	1e-36		88019	Emiliania	0		26635	Emiliania	2e-57		26837	Guillardia	e-162
69467	Guillardia	8e-30		53827	Ectocarpus	3e-54		64138	Ectocarpus	3e-34		88828	Emiliania	4e-21		26813	Emiliania	1e-77		27240	Guillardia	0
69643	Guillardia	3e-29		53832	Ectocarpus	2e-79		64148	Ectocarpus	0		89544	Emiliania	0		26970	Emiliania	e-123		27323	Guillardia	e-153
69831	Guillardia	5e-27		53845	Blastocystis	3e-76		64152	Pythium	9e-67		89689	Emiliania	0		27821	Emiliania	e-113		27447	Guillardia	4e-54
69955	Guillardia	3e-27		53974	Ectocarpus	3e-25		64223	Thalassiosira	2e-27		89996	Emiliania	8e-42		27877	Emiliania	2e-80		27659	Guillardia	6e-26
70177	Guillardia	6e-33		54096	Ectocarpus	6e-28		64386	Pythium	2e-78		90093	Emiliania	8e-43		28009	Emiliania	1e-32		27726	Guillardia	e-156
70246	Guillardia	6e-93		54107	Aureococcus	1e-35		64472	Ectocarpus	e-136		90283	Emiliania	6e-22		28068	Emiliania	e-137		28181	Guillardia	4e-40
70317	Guillardia	e-114		54108	Aureococcus	1e-35		64485	Ectocarpus	4e-48		90532	Emiliania	6e-26		28684	Emiliania	e-110		28219	Guillardia	0
70534	Guillardia	6e-39		54203	Phaeodactylum	2e-78		64615	Thalassiosira	1e-53		90563	Emiliania	e-179		29004	Emiliania	1e-48		28412	Guillardia	4e-33
70700	Guillardia	4e-29		54215	Phaeodactylum	2e-44		64679	Phaeodactylum	2e-38		91953	Emiliania	5e-25		29011	Emiliania	2e-52		28652	Guillardia	e-120
70707	Guillardia	2e-31		54227	Thalassiosira	e-106		64726	Phytophthora	9e-59		93254	Emiliania	1e-96		29029	Emiliania	e-153		29157	Guillardia	e-160
70925	Guillardia	3e-59		54250	Blastocystis	8e-25		64796	Ectocarpus	3e-52		93522	Emiliania	e-167		29266	Emiliania	5e-26		29196	Guillardia	8e-90
70982	Guillardia	1e-35		54259	Aureococcus	7e-30		64943	Ectocarpus	2e-28		93546	Emiliania	2e-63		29381	Emiliania	3e-72		29309	Guillardia	0
70996	Guillardia	5e-29		54275	Thalassiosira	e-106		65153	Phytophthora	5e-60		93596	Emiliania	e-115		29702	Emiliania	0		29861	Guillardia	3e-45
71043	Guillardia	7e-32		54345	Ectocarpus	2e-34		65165	Ectocarpus	2e-77		94088	Emiliania	4e-40		29793	Emiliania	1e-39		30139	Guillardia	3e-70
71104	Guillardia	2e-31		54381	Ectocarpus	6e-73		65227	Ectocarpus	6e-22		94912	Emiliania	1e-21		30031	Emiliania	8e-31		30466	Guillardia	e-112
71319	Guillardia	3e-32		54496	Phaeodactylum	2e-43		65305	Phaeodactylum	1e-60		95599	Emiliania	1e-47		30113	Emiliania	0		30502	Guillardia	4e-32
71431	Guillardia	9e-66		54516	Phaeodactylum	8e-44		65378	Ectocarpus	2e-26		95823	Emiliania	8e-44		30394	Emiliania	e-147		30636	Guillardia	1e-56
71649	Guillardia	2e-74		54553	Aureococcus	e-120		65383	Thalassiosira	e-117		96996	Emiliania	1e-28		30578	Emiliania	3e-50		30960	Guillardia	2e-67
71837	Guillardia	e-148		54705	Phytophthora	e-127		65700	Ectocarpus	2e-51		97721	Emiliania	2e-56		30643	Emiliania	5e-26		30967	Guillardia	0
71848	Guillardia	4e-29		54755	Ectocarpus	3e-22		65858	Pythium	e-168		97957	Emiliania	e-144		30648	Emiliania	6e-29		31465	Guillardia	3e-57
71903	Guillardia	5e-30		54819	Aureococcus	5e-40		65872	Thalassiosira	5e-69		97996	Emiliania	e-103		30690	Emiliania	e-100		31768	Guillardia	2e-27
71921	Guillardia	2e-30		54860	Ectocarpus	2e-40		65961	Ectocarpus	6e-76		98158	Emiliania	0		30977	Emiliania	3e-41		32014	Guillardia	1e-70
71960	Guillardia	2e-38		54864	Phaeodactylum	2e-50		65972	Ectocarpus	5e-55		99054	Emiliania	6e-38		31436	Emiliania	2e-41		32443	Guillardia	4e-51
72124	Guillardia	2e-27		54889	Ectocarpus	2e-40		66141	Pythium	9e-63		99063	Emiliania	2e-40		31437	Emiliania	3e-22		32902	Guillardia	6e-23
72672	Guillardia	e-133		54949	Aureococcus	4e-68		66269	Phaeodactylum	4e-23		99286	Emiliania	5e-46		31599	Emiliania	e-106		32992	Guillardia	2e-41
72917	Guillardia	5e-25		54983	Phytophthora	5e-42		66363	Phaeodactylum	2e-28		99668	Emiliania	3e-39		31632	Emiliania	7e-46		33017	Guillardia	e-112
72921	Guillardia	3e-24		55059	Ectocarpus	5e-49		66393	Pythium	5e-45		99819	Emiliania	e-143		31650	Emiliania	e-103		33111	Guillardia	1e-27
72932	Guillardia	3e-29		55070	Aureococcus	6e-65		66411	Blastocystis	3e-42		99912	Emiliania	3e-92		31665	Emiliania	4e-71		33342	Guillardia	e-107
72945	Guillardia	7e-29		55089	Phytophthora	5e-28		66461	Phytophthora	2e-39		99995	Emiliania	5e-50		31684	Emiliania	7e-35		33435	Guillardia	1e-28
73062	Guillardia	7e-39		55159	Ectocarpus	5e-30		66478	Phaeodactylum	7e-88		100123	Emiliania	9e-38		31919	Emiliania	1e-78		33535	Guillardia	e-123
73204	Guillardia	2e-47		55170	Ectocarpus	2e-61		66517	Ectocarpus	1e-49		100220	Emiliania	2e-42		31999	Emiliania	1e-27		33768	Guillardia	2e-68
73234	Guillardia	2e-27		55391	Aureococcus	3e-45		66602	Ectocarpus	5e-30		100530	Emiliania	9e-39		32261	Emiliania	2e-26		33955	Guillardia	1e-30
73386	Guillardia	e-144		55432	Aureococcus	4e-43		66714	Thalassiosira	5e-44		100625	Emiliania	1e-24		32401	Emiliania	1e-24		34120	Guillardia	7e-85
73406	Guillardia	3e-35		55438	Ectocarpus	4e-33		66750	Pythium	6e-21		100678	Emiliania	3e-22		32535	Emiliania	1e-28		34307	Guillardia	6e-26
73631	Guillardia	8e-30		55506	Ectocarpus	4e-36		66805	Ectocarpus	2e-58		100925	Emiliania	9e-27		32550	Emiliania	2e-52		34631	Guillardia	6e-28
73641	Guillardia	7e-30		55541	Ectocarpus	8e-38		66832	Blastocystis	4e-25		101153	Emiliania	3e-36		32554	Emiliania	5e-25		34685	Guillardia	e-123
73655	Guillardia	2e-25		55552	Ectocarpus	1e-40		66857	Pythium	2e-74		101745	Emiliania	1e-28		32681	Emiliania	2e-85		34884	Guillardia	1e-50
74095	Guillardia	2e-66		55553	Thalassiosira	1e-94		66997	Pythium	e-165		101746	Emiliania	4e-42		32684	Emiliania	6e-27		34896	Guillardia	6e-28
74450	Guillardia	2e-45		55571	Ectocarpus	3e-21		67072	Ectocarpus	5e-30		101812	Emiliania	5e-30		32803	Emiliania	6e-90		34964	Guillardia	e-129
74848	Guillardia	5e-73		55582	Ectocarpus	5e-25		67108	Thalassiosira	1e-31		102018	Emiliania	3e-23		32849	Emiliania	1e-73		35363	Guillardia	1e-43
74850	Guillardia	4e-34		55590	Ectocarpus	5e-35		67122	Thalassiosira	6e-53		102440	Emiliania	3e-66		32923	Emiliania	8e-57		35509	Guillardia	0
75194	Guillardia	1e-27		55595	Ectocarpus	2e-45		67156	Pythium	6e-30		102494	Emiliania	4e-24		33016	Emiliania	1e-23		35561	Guillardia	7e-26
75373	Guillardia	2e-49		55608	Phaeodactylum	6e-55		67200	Ectocarpus	2e-45		103016	Emiliania	1e-67		33106	Emiliania	3e-25		35587	Guillardia	2e-79
75419	Guillardia	1e-44		55632	Ectocarpus	1e-99		67241	Pythium	2e-48		103362	Emiliania	1e-43		33107	Emiliania	9e-22		35589	Guillardia	1e-30
75425	Guillardia	2e-33		55637	Aureococcus	3e-23		67257	Ectocarpus	e-103		103877	Emiliania	6e-62		33118	Emiliania	2e-80		35594	Guillardia	e-100
75467	Guillardia	6e-51		55650	Phytophthora	3e-60		67343	Thalassiosira	2e-84		104053	Emiliania	9e-25		33329	Emiliania	1e-37		35781	Guillardia	2e-39
75551	Guillardia	2e-56		55878	Thalassiosira	7e-47		67345	Ectocarpus	e-168		104173	Emiliania	2e-28		33458	Emiliania	5e-40		35949	Guillardia	5e-55
75752	Guillardia	1e-44		55929	Aureococcus	1e-55		67389	Ectocarpus	0		104220	Emiliania	1e-73		33502	Emiliania	2e-26		35966	Guillardia	8e-25
75898	Guillardia	1e-42		56015	Aureococcus	7e-41		67534	Ectocarpus	e-113		104804	Emiliania	8e-30		33511	Emiliania	2e-28		36013	Guillardia	e-179
75974	Guillardia	1e-27		56016	Aureococcus	9e-37		67557	Ectocarpus	3e-23		104830	Emiliania	1e-51		33525	Emiliania	2e-42		36060	Guillardia	2e-41
76245	Guillardia	7e-63		56023	Phaeodactylum	2e-32		67657	Ectocarpus	0		105052	Emiliania	3e-70		33624	Emiliania	2e-30		36168	Guillardia	5e-23
76288	Guillardia	1e-22		56026	Aureococcus	3e-39		67770	Ectocarpus	2e-29		105441	Emiliania	9e-21		33631	Emiliania	4e-42		36197	Guillardia	1e-36
76488	Guillardia	9e-25		56064	Aureococcus	2e-35		67785	Phytophthora	2e-63		105483	Emiliania	3e-36		33675	Emiliania	4e-26		36259	Guillardia	6e-37
76529	Guillardia	5e-47		56139	Ectocarpus	5e-49		67789	Thalassiosira	3e-22		105525	Emiliania	6e-25		33726	Emiliania	6e-69		36270	Guillardia	4e-47
76819	Guillardia	3e-52		56152	Aureococcus	1e-70		67817	Pythium	e-108		106207	Emiliania	2e-24		33921	Emiliania	4e-28		36356	Guillardia	2e-46
77265	Guillardia	9e-27		56186	Aureococcus	2e-40		67887	Thalassiosira	6e-79		106577	Emiliania	1e-67		34028	Emiliania	5e-54		36377	Guillardia	5e-71
77388	Guillardia	8e-31		56200	Phytophthora	5e-56		67937	Ectocarpus	5e-83		106885	Emiliania	1e-37		34119	Emiliania	e-160		36423	Guillardia	2e-32
77555	Guillardia	5e-50		56270	Ectocarpus	1e-30		68057	Ectocarpus	5e-26		106939	Emiliania	2e-28		34157	Emiliania	4e-24		36742	Guillardia	4e-24
77679	Guillardia	5e-47		56325	Thalassiosira	4e-33		68111	Phaeodactylum	1e-61		107067	Emiliania	1e-46		34403	Emiliania	6e-25		36821	Guillardia	1e-97
77837	Guillardia	8e-53		56342	Aureococcus	2e-27		68158	Ectocarpus	1e-87		107080	Emiliania	4e-25		34422	Emiliania	e-138		36828	Guillardia	1e-68
78111	Guillardia	1e-43		56347	Ectocarpus	5e-21		68172	Phytophthora	2e-45		107171	Emiliania	2e-21		34441	Emiliania	3e-24		37067	Guillardia	e-135
78156	GuillardiaNM	7e-57		56404	Phaeodactylum	4e-37		68209	Phytophthora	3e-89		107269	Emiliania	4e-28		34536	Emiliania	1e-35		37198	Guillardia	2e-36
78465	Guillardia	1e-26		56408	Pythium	2e-62		68222	Thalassiosira	2e-35		107552	Emiliania	9e-33		34590	Emiliania	1e-27		37367	Guillardia	e-132
78701	Guillardia	e-172		56428	Thalassiosira	3e-34		68304	Phaeodactylum	e-112		107735	Emiliania	4e-47		34752	Emiliania	1e-56		37371	Guillardia	9e-50
79115	Guillardia	3e-91		56529	Phytophthora	1e-23		68321	Pythium	e-132		108258	Emiliania	1e-64		34933	Emiliania	6e-66		37482	Guillardia	0
79153	Guillardia	2e-25		56545	Aureococcus	1e-38		68445	Phaeodactylum	0		108453	Emiliania	2e-27		34965	Emiliania	0		37588	Guillardia	1e-27
94945	Guillardia	2e-24		56761	Aureococcus	4e-33		68453	Pythium	5e-96		108894	Emiliania	1e-29		34974	Emiliania	4e-47		37595	Guillardia	2e-31
95001	Guillardia	1e-84		56849	Thalassiosira	2e-46		68515	Thalassiosira	6e-40		108958	Emiliania	1e-25		35101	Emiliania	5e-66		37652	Guillardia	e-125
95263	Guillardia	3e-32		56864	Phaeodactylum	5e-36		68651	Ectocarpus	e-117		109305	Emiliania	0		35118	Emiliania	2e-34		37671	Guillardia	3e-59
95678	Guillardia	1e-32		56895	Phaeodactylum	1e-69		68676	Ectocarpus	7e-25		109359	Emiliania	2e-41		35262	Emiliania	3e-55		37723	Guillardia	9e-33
95865	Guillardia	2e-31		56960	Phaeodactylum	1e-22		68698	Pythium	e-120		109427	Emiliania	3e-31		35424	Emiliania	8e-30		37749	Guillardia	3e-34
96155	Guillardia	2e-28		57188	Phaeodactylum	1e-43		68742	Phytophthora	9e-99		109803	Emiliania	4e-60		35464	Emiliania	5e-36		37861	Guillardia	1e-32
96343	Guillardia	1e-42		57192	Aureococcus	1e-29		68771	Phaeodactylum	0		110604	Emiliania	1e-26		35579	Emiliania	9e-74		37959	Guillardia	1e-29
96857	Guillardia	6e-22		57193	Aureococcus	1e-29		68878	Aureococcus	1e-30		111180	Emiliania	3e-25		35637	Emiliania	4e-90		38005	Guillardia	e-112
96884	Guillardia	3e-28		57237	Aureococcus	7e-35		68984	Phaeodactylum	1e-23		111280	Emiliania	e-139		35643	Emiliania	2e-43		38015	Guillardia	1e-86
97098	Guillardia	2e-83		57356	Aureococcus	3e-58		69099	Ectocarpus	3e-44		111292	Emiliania	e-148		35858	Emiliania	8e-28		38064	Guillardia	3e-21
97349	Guillardia	6e-28		57362	Pythium	1e-48		69127	Ectocarpus	5e-24		111293	Emiliania	3e-70		35984	Emiliania	8e-60		38280	Guillardia	7e-31
98376	Guillardia	e-129		57430	Phaeodactylum	6e-21		69157	Thalassiosira	2e-34		112475	Emiliania	2e-26		36048	Emiliania	8e-53		38325	Guillardia	1e-28
98474	Guillardia	1e-23		57445	Phaeodactylum	6e-21		69287	Pythium	4e-92		112506	Emiliania	1e-33		36109	Emiliania	3e-31		38394	Guillardia	3e-49
98901	Guillardia	5e-38		57456	Ectocarpus	1e-26		69344	Ectocarpus	1e-31		112911	Emiliania	1e-61		36323	Emiliania	1e-71		38549	Guillardia	6e-45
99379	Guillardia	7e-35		57468	Phaeodactylum	6e-47		69397	Thalassiosira	1e-63		112964	Emiliania	4e-53		36362	Emiliania	6e-24		38559	Guillardia	2e-76
99385	Guillardia	3e-25		57474	Phaeodactylum	2e-40		69446	Thalassiosira	e-175		113360	Emiliania	1e-89		36381	Emiliania	1e-75		38623	Guillardia	3e-22
99790	Guillardia	2e-29		57555	Thalassiosira	1e-41		69463	Ectocarpus	4e-71		113461	Emiliania	3e-48		36449	Emiliania	2e-24		38694	Guillardia	6e-48
99873	Guillardia	2e-35		57558	Thalassiosira	1e-41		69517	Phytophthora	e-111		113531	Emiliania	1e-46		36844	Emiliania	2e-35		38702	Guillardia	1e-47
99923	Guillardia	3e-38		57648	Aureococcus	3e-58		69639	Phytophthora	2e-42		113547	Emiliania	9e-35		36913	Emiliania	e-104		39151	Guillardia	1e-81
99931	Guillardia	5e-46		57736	Ectocarpus	5e-26		69647	Ectocarpus	3e-45		113792	Emiliania	7e-48		36932	Emiliania	e-110		39306	Guillardia	e-125
100296	Guillardia	9e-32		57918	Ectocarpus	1e-37		69656	Phaeodactylum	0		114335	Emiliania	e-118		36940	Emiliania	5e-25		39392	Guillardia	2e-22
100655	Guillardia	7e-26		57990	Aureococcus	3e-27		69661	Phytophthora	2e-40		114374	Emiliania	1e-28		36992	Emiliania	8e-24		39455	Guillardia	2e-52
100831	Guillardia	1e-23		58010	Ectocarpus	5e-26		69798	Phytophthora	3e-74		114557	Emiliania	e-102		37283	Emiliania	e-114		39578	Guillardia	2e-58
100850	Guillardia	2e-26		58124	Phaeodactylum	1e-22		69845	Ectocarpus	8e-83		114621	Emiliania	4e-24		37436	Emiliania	1e-45		39989	Guillardia	4e-22
101867	Guillardia	2e-21		58207	Aureococcus	2e-21		69877	Ectocarpus	6e-22		115105	Emiliania	e-155		37466	Emiliania	1e-41		40199	Guillardia	2e-45
102428	Guillardia	5e-27		58274	Phaeodactylum	4e-25		69977	Ectocarpus	3e-35		115106	Emiliania	e-155		37468	Emiliania	4e-58		40303	Guillardia	4e-50
102732	Guillardia	1e-85		58346	Phaeodactylum	1e-28		70083	Ectocarpus	5e-49		115427	Emiliania	4e-38		37519	Emiliania	1e-36		40315	Guillardia	1e-29
103158	Guillardia	1e-21		58387	Aureococcus	4e-21		70223	Phytophthora	e-128		116232	Emiliania	4e-24		37602	Emiliania	5e-23		40360	Guillardia	7e-34
103339	Guillardia	e-120		58422	Aureococcus	4e-21		70296	Phaeodactylum	e-138		116419	Emiliania	2e-32		37608	Emiliania	5e-29		40933	Guillardia	3e-76
103561	Guillardia	3e-37		58679	Phaeodactylum	5e-22		70395	Ectocarpus	7e-44		116533	Emiliania	1e-77		37719	Emiliania	e-105		41016	Guillardia	e-176
103684	Guillardia	1e-59		58718	Ectocarpus	1e-22		70428	Phaeodactylum	e-180		117123	Emiliania	1e-50		37756	Emiliania	2e-62		41174	Guillardia	9e-23
103702	Guillardia	7e-34		58747	Aureococcus	9e-29		70452	Aureococcus	9e-40		117189	Emiliania	3e-36		37769	Emiliania	3e-22		41243	Guillardia	5e-29
103867	Guillardia	1e-27		58889	Aureococcus	2e-32		70466	Phytophthora	2e-31		117754	Emiliania	4e-21		37855	Emiliania	3e-28		41508	Guillardia	e-149
103927	Guillardia	4e-22		58898	Phaeodactylum	3e-44		70571	Blastocystis	3e-30		117817	Emiliania	1e-22		37858	Emiliania	1e-42		41811	Guillardia	e-155
103987	Guillardia	3e-44		58907	Thalassiosira	2e-28		70588	Blastocystis	1e-28		118235	Emiliania	e-102		37859	Emiliania	1e-45		41856	Guillardia	0
104049	Guillardia	4e-53		58914	Thalassiosira	2e-22		70634	Ectocarpus	4e-22		118300	Emiliania	5e-39		37886	Emiliania	5e-46		41857	Guillardia	e-160
104745	Guillardia	5e-47		58926	Phaeodactylum	3e-25		70670	Aureococcus	2e-41		118323	Emiliania	2e-44		37918	Emiliania	1e-30		42123	Guillardia	1e-89
104922	Guillardia	3e-46		58946	Thalassiosira	2e-22		70717	Phytophthora	1e-42		118589	Emiliania	e-161		37952	Emiliania	4e-66		42129	Guillardia	e-133
105154	Guillardia	0		59160	Aureococcus	8e-41		70755	Thalassiosira	4e-69		119234	Emiliania	7e-32		38067	Emiliania	e-144		42151	Guillardia	3e-86
105407	Guillardia	4e-52		59665	Pythium	1e-48		70770	Pythium	e-163		119407	Emiliania	3e-22		38112	Emiliania	5e-95		42255	Guillardia	e-101
105736	Guillardia	5e-25		59791	Phaeodactylum	8e-30		70940	Ectocarpus	4e-64		119675	Emiliania	e-135		38124	Emiliania	2e-69		42282	Guillardia	e-162
105797	Guillardia	5e-36		59835	Thalassiosira	5e-27		70958	Phaeodactylum	1e-27		119904	Emiliania	7e-46		38149	Emiliania	1e-25		42429	Guillardia	2e-74
105827	Guillardia	6e-39		59879	Ectocarpus	2e-22		70967	Phaeodactylum	1e-28		120214	Emiliania	2e-56		38165	Emiliania	5e-65		42457	Guillardia	6e-50
105921	Guillardia	4e-66		59988	Phaeodactylum	7e-22		71007	Phaeodactylum	0		120629	Emiliania	2e-23		38175	Emiliania	6e-33		42477	Guillardia	2e-39
105952	Guillardia	3e-43		60087	Aureococcus	4e-33		71036	Ectocarpus	5e-75		120960	Emiliania	8e-36		38445	Emiliania	7e-61		42587	Guillardia	2e-35
106008	Guillardia	3e-69		60107	Ectocarpus	3e-26		71094	Thalassiosira	3e-29		120998	Emiliania	1e-44		38526	Emiliania	3e-32		42619	Guillardia	e-137
106019	Guillardia	2e-25		60433	Thalassiosira	7e-29		71136	Ectocarpus	e-162		121020	Emiliania	2e-41		38631	Emiliania	5e-51		42626	Guillardia	2e-38
106292	Guillardia	6e-26		60515	Aureococcus	6e-23		71141	Thalassiosira	2e-70		121132	Emiliania	e-130		38849	Emiliania	2e-44		42635	Guillardia	2e-43
106529	Guillardia	4e-35		60566	Aureococcus	1e-28		71160	Thalassiosira	1e-50		121152	Emiliania	4e-40		38946	Emiliania	3e-34		42677	Guillardia	2e-77
106570	Guillardia	2e-30		60694	Ectocarpus	3e-77		71180	Ectocarpus	0		121404	Emiliania	2e-41		38963	Emiliania	9e-43		42736	Guillardia	6e-75
106579	Guillardia	5e-21		60956	Aureococcus	1e-54		71207	Phytophthora	8e-74		121410	Emiliania	7e-26		39046	Emiliania	2e-46		42756	Guillardia	2e-51
106600	Guillardia	3e-33		60978	Thalassiosira	6e-60		71355	Ectocarpus	7e-83		121459	Emiliania	5e-34		39095	Emiliania	3e-30		42774	Guillardia	1e-33
106737	Guillardia	2e-32		60986	Phaeodactylum	8e-90		71408	Thalassiosira	2e-33		122115	Emiliania	7e-71		39133	Emiliania	2e-24		42835	Guillardia	3e-76
107003	Guillardia	2e-31		61074	Thalassiosira	1e-76		71458	Ectocarpus	e-112		122180	Emiliania	2e-21		39432	Emiliania	1e-62		42836	Guillardia	1e-55
108082	Guillardia	2e-31		61089	Phytophthora	4e-67		71493	Ectocarpus	2e-67		122616	Emiliania	2e-26		39466	Emiliania	5e-34		42900	Guillardia	3e-38
108216	Guillardia	2e-30		61124	Pythium	4e-79		71516	Phaeodactylum	6e-33		122694	Emiliania	3e-30		39471	Emiliania	1e-22		42982	Guillardia	1e-37
109275	Guillardia	2e-31		61142	Ectocarpus	5e-76		71517	Aureococcus	e-138		131487	Emiliania	9e-34		39480	Emiliania	4e-29		42997	Guillardia	2e-27
109456	Guillardia	1e-29		61151	Pythium	4e-50		71663	Pythium	3e-27		131671	Emiliania	9e-25		39627	Emiliania	e-109		43074	Guillardia	4e-28
110050	Guillardia	1e-21		61162	Aureococcus	8e-45		71713	Thalassiosira	1e-83		132566	Emiliania	3e-22		39635	Emiliania	3e-59		43097	Guillardia	e-173
110170	Guillardia	5e-30		61223	Ectocarpus	e-175		71723	Phaeodactylum	4e-25		132635	Emiliania	1e-55		39772	Emiliania	4e-22		43099	Guillardia	4e-32
110396	Guillardia	5e-57		61278	Ectocarpus	4e-29		71849	Ectocarpus	5e-93		132985	Emiliania	8e-32		39961	Emiliania	3e-26		43105	Guillardia	2e-54
110712	Guillardia	5e-25		61409	Pythium	9e-29		72077	Ectocarpus	8e-25		133256	Emiliania	1e-66		40052	Emiliania	2e-89		43120	Guillardia	9e-52
110774	Guillardia	7e-66		61413	Pythium	2e-61		72189	Phytophthora	e-126		133627	Emiliania	1e-50		40271	Emiliania	5e-74		43163	Guillardia	8e-32
110960	Guillardia	1e-36		61414	Ectocarpus	8e-61		72211	Ectocarpus	4e-26		133871	Emiliania	2e-37		40278	Emiliania	2e-55		43169	Guillardia	3e-64
111072	Guillardia	8e-33		61467	Aureococcus	2e-39		72253	Pythium	e-137		135376	Emiliania	2e-28		40588	Emiliania	3e-53		43211	Guillardia	2e-21
111199	Guillardia	2e-26		61543	Aureococcus	e-110		72262	Phaeodactylum	3e-41		135420	Emiliania	4e-25		40647	Emiliania	6e-37		43214	Guillardia	0
111305	Guillardia	9e-47		61580	Ectocarpus	2e-21		72301	Phytophthora	6e-35		135709	Emiliania	2e-31		40695	Emiliania	2e-54		43218	Guillardia	6e-24
111367	Guillardia	2e-72		61581	Aureococcus	2e-38		72442	Phaeodactylum	e-167		136206	Emiliania	5e-27		40783	Emiliania	1e-44		43222	Guillardia	e-100
111381	Guillardia	2e-27		61619	Phaeodactylum	4e-37		72490	Ectocarpus	5e-25		136302	Emiliania	7e-55		40901	Emiliania	e-126		43280	Guillardia	1e-30
111496	Guillardia	4e-23		61670	Pythium	2e-22		72589	Pythium	2e-42		136477	Emiliania	8e-56		40950	Emiliania	1e-98		43374	Guillardia	1e-75
111791	Guillardia	5e-39		61724	Pythium	8e-88		72625	Thalassiosira	2e-98		137296	Emiliania	2e-28		40988	Emiliania	9e-67		43382	Guillardia	5e-59
111819	Guillardia	1e-35		62014	Aureococcus	1e-43		72693	Ectocarpus	1e-23		137315	Emiliania	e-137		41011	Emiliania	2e-25		43425	Guillardia	1e-46
111972	Guillardia	8e-75		62306	Aureococcus	e-103		72696	Pythium	1e-65		137444	Emiliania	9e-40		41030	Emiliania	3e-28		43435	Guillardia	1e-49
112304	Guillardia	5e-49		62320	Ectocarpus	4e-32		72712	Thalassiosira	2e-65		137449	Emiliania	2e-97		41038	Emiliania	7e-28		43446	Guillardia	3e-26
112894	Guillardia	8e-50		62351	Aureococcus	e-117		72825	Pythium	1e-44		138552	Emiliania	2e-31		41064	Emiliania	8e-41		43556	Guillardia	1e-44
112960	Guillardia	1e-36		62403	Phytophthora	3e-38		73088	Ectocarpus	3e-58		139050	Emiliania	9e-54		41092	Emiliania	6e-59		43574	Guillardia	5e-43
113377	Guillardia	5e-45		62423	Phytophthora	e-107		73270	Thalassiosira	e-119		139269	Emiliania	3e-32		41254	Emiliania	7e-36		43587	Guillardia	5e-67
113617	Guillardia	3e-47		62452	Blastocystis	4e-38		73319	Ectocarpus	e-133		139529	Emiliania	2e-33		41383	Emiliania	3e-26		43711	Guillardia	4e-56
113631	Guillardia	1e-52		62515	Aureococcus	8e-42		73331	Pythium	3e-37		140137	Emiliania	3e-31		41413	Emiliania	4e-43		43737	Guillardia	3e-90
114379	Guillardia	3e-55		62552	Aureococcus	0		73335	Ectocarpus	2e-59		140808	Emiliania	1e-31		41515	Emiliania	e-166		43754	Guillardia	4e-23
114501	Guillardia	3e-46		62607	Aureococcus	5e-25		73367	Phaeodactylum	2e-71		140921	Emiliania	2e-24		41562	Emiliania	8e-39		43764	Guillardia	3e-47
114551	Guillardia	3e-49		62669	Pythium	2e-45		73380	Thalassiosira	1e-85		141020	Emiliania	5e-37		41570	Emiliania	4e-49		43826	Guillardia	3e-44
114656	Guillardia	4e-31		62719	Phytophthora	2e-68		73391	Ectocarpus	2e-25		141354	Emiliania	2e-58		41676	Emiliania	2e-59		43831	Guillardia	5e-42
114964	Guillardia	4e-38		62750	Thalassiosira	e-115		73421	Ectocarpus	e-171		141441	Emiliania	3e-69		41745	Emiliania	e-100		43886	Guillardia	9e-35
115308	Guillardia	3e-60		62759	Aureococcus	3e-53		73546	Phytophthora	1e-21		142436	Emiliania	6e-30		41746	Emiliania	e-134		43994	Guillardia	3e-89
115555	Guillardia	7e-31		62832	Aureococcus	4e-29		73589	Phytophthora	2e-86		142769	Emiliania	6e-64		41790	Emiliania	e-128		44026	Guillardia	2e-28
115723	Guillardia	2e-37		62849	Aureococcus	5e-95		73617	Phaeodactylum	e-112		142979	Emiliania	4e-76		41894	Emiliania	5e-49		44054	Guillardia	e-112
115862	Guillardia	5e-40		62866	Phytophthora	e-162		73636	Aureococcus	3e-29		143042	Emiliania	3e-28		41947	Emiliania	5e-83		44055	Guillardia	6e-59
115866	Guillardia	5e-21		62876	Pythium	9e-23		73637	Thalassiosira	9e-56		143103	Emiliania	4e-30		42018	Emiliania	e-140		44076	Guillardia	7e-66
116291	Guillardia	4e-35		63003	Phaeodactylum	2e-38		73657	Thalassiosira	1e-86		143539	Emiliania	1e-65		42169	Emiliania	e-156		44086	Guillardia	9e-28
116637	Guillardia	7e-33		63005	Pythium	1e-27		73722	Ectocarpus	1e-81		144305	Emiliania	e-108		42247	Emiliania	e-172		44108	Guillardia	7e-22
116658	Guillardia	2e-31		63012	Ectocarpus	2e-47		73743	Phytophthora	e-136		144941	Emiliania	4e-25		42274	Emiliania	4e-35		44132	Guillardia	1e-87
116687	Guillardia	3e-45		63016	Pythium	9e-98		73765	Phytophthora	e-132		145068	Emiliania	3e-35		42398	Emiliania	e-129		44134	Guillardia	3e-22
116718	Guillardia	9e-45		63084	Thalassiosira	4e-26		73768	Phytophthora	e-133		145313	Emiliania	2e-22		42426	Emiliania	1e-30		44168	Guillardia	1e-23
116797	Guillardia	3e-22		63113	Phaeodactylum	5e-32		73788	Pythium	e-132		145316	Emiliania	e-130		42538	Emiliania	8e-26		44174	Guillardia	9e-62
116915	Guillardia	4e-31		63124	Pythium	0		73809	Phaeodactylum	3e-85		146139	Emiliania	3e-30		42565	Emiliania	4e-30		44177	Guillardia	2e-45
117715	Guillardia	2e-30		63125	Aureococcus	e-139		73822	Phaeodactylum	1e-48		146193	Emiliania	e-103		42566	Emiliania	6e-35		44182	Guillardia	2e-33
118592	Guillardia	3e-43		63238	Blastocystis	2e-35		73869	Phytophthora	6e-31		147025	Emiliania	1e-50		42571	Emiliania	4e-87		44190	Guillardia	e-109
118816	Guillardia	3e-22		63258	Pythium	3e-73		73899	Pythium	6e-26		148387	Emiliania	7e-22		42659	Emiliania	2e-59		44298	Guillardia	1e-45
119137	Guillardia	6e-64		63278	Ectocarpus	4e-29		73931	Pythium	e-111		149059	Emiliania	5e-40		42723	Emiliania	1e-47		44311	Guillardia	1e-61
119467	Guillardia	1e-24		63332	Aureococcus	4e-97		73962	Phaeodactylum	7e-37		149840	Emiliania	e-156		42755	Emiliania	1e-34		44382	Guillardia	1e-81
119687	Guillardia	4e-23		63406	Aureococcus	6e-50		74029	Pythium	2e-99		149912	Emiliania	1e-30		42876	Emiliania	8e-40		44479	Guillardia	2e-48
121420	Guillardia	6e-35		63439	Aureococcus	6e-50		74129	Thalassiosira	e-139		150143	Emiliania	5e-55		42902	Emiliania	2e-78		44482	Guillardia	e-111
121492	Guillardia	2e-37		63485	Phaeodactylum	1e-75		74187	Phytophthora	2e-40		150268	Emiliania	2e-60		42917	Emiliania	2e-23		44549	Guillardia	1e-83
121847	Guillardia	3e-31		63514	Aureococcus	e-148		74330	Aureococcus	8e-55		150306	Emiliania	5e-36		42930	Emiliania	7e-64		44571	Guillardia	7e-90
122188	Guillardia	8e-38		63613	Phytophthora	e-122		74413	Ectocarpus	5e-22		150590	Emiliania	1e-33		42940	Emiliania	1e-23		44610	Guillardia	2e-43
122579	Guillardia	1e-23		63658	Pythium	2e-81		74417	Pythium	4e-23		150692	Emiliania	1e-33		43025	Emiliania	6e-45		44622	Guillardia	e-125
123098	Guillardia	8e-27		63678	Phytophthora	5e-34		74426	Phytophthora	2e-45		150764	Emiliania	3e-32		43041	Emiliania	3e-46		44690	Guillardia	5e-24
123122	Guillardia	4e-42		63702	Phytophthora	6e-48		74455	Thalassiosira	2e-29		150858	Emiliania	e-118		43061	Emiliania	4e-26		44719	Guillardia	4e-38
123208	Guillardia	6e-32		63753	Aureococcus	8e-80		74502	Aureococcus	3e-68		150889	Emiliania	3e-33		43140	Emiliania	5e-76		44770	Guillardia	e-106
124441	Guillardia	4e-25		63759	Aureococcus	4e-57		74586	Blastocystis	6e-50		151076	Emiliania	3e-25		43144	Emiliania	2e-29		44799	Guillardia	1e-24
124710	Guillardia	1e-22		63804	Thalassiosira	3e-54		74607	Aureococcus	5e-30		151175	Emiliania	8e-41		43168	Emiliania	4e-51		44864	Guillardia	2e-72
124916	Guillardia	9e-42		63841	Pythium	4e-79		74691	Phytophthora	6e-78		151176	Emiliania	8e-41		43176	Emiliania	1e-48		44908	Guillardia	1e-95
125202	Guillardia	1e-38		63935	Pythium	7e-43		74715	Thalassiosira	2e-21		151599	Emiliania	1e-44		43187	Emiliania	e-132		44938	Guillardia	1e-45
125542	Guillardia	2e-29		63977	Aureococcus	4e-63		74798	Aureococcus	1e-62		151608	Emiliania	4e-73		43232	Emiliania	1e-25		44947	Guillardia	4e-51
194121	Guillardia	3e-93		63987	Ectocarpus	1e-97		74825	Thalassiosira	3e-92		151698	Emiliania	3e-35		43234	Emiliania	1e-21		45036	Guillardia	6e-28
194206	Guillardia	2e-42		63991	Ectocarpus	4e-66		74855	Phytophthora	6e-48		151898	Emiliania	1e-21		43315	Emiliania	1e-64		45098	Guillardia	8e-31
194364	Guillardia	e-143		64080	Phytophthora	1e-76		74898	Ectocarpus	7e-96		151947	Emiliania	4e-64		43450	Emiliania	1e-28		45120	Guillardia	0
194789	Guillardia	2e-55		64183	Ectocarpus	3e-85		74902	Thalassiosira	8e-62		151956	Emiliania	1e-54		43466	Emiliania	7e-57		45154	Guillardia	3e-36
194833	Guillardia	1e-23		64203	Ectocarpus	0		74910	Pythium	e-171		152288	Emiliania	7e-21		43467	Emiliania	4e-64		45196	Guillardia	5e-21
194943	Guillardia	5e-26		64218	Aureococcus	1e-39		74943	Ectocarpus	2e-62		152322	Emiliania	5e-24		43510	Emiliania	6e-57		45215	Guillardia	3e-35
195222	Guillardia	1e-94		64224	Aureococcus	e-140		75075	Aureococcus	5e-83		152541	Emiliania	e-101		43594	Emiliania	2e-40		45249	Guillardia	2e-30
196313	Guillardia	7e-53		64232	Ectocarpus	4e-28		75132	Phytophthora	2e-51		152598	Emiliania	2e-44		43626	Emiliania	3e-25		45257	Guillardia	5e-57
196346	Guillardia	2e-26		64233	Thalassiosira	e-174		75160	Phytophthora	0		152906	Emiliania	4e-26		43636	Emiliania	2e-86		45310	Guillardia	8e-33
196777	Guillardia	3e-65		64238	Aureococcus	8e-70		75246	Phytophthora	7e-85		153155	Emiliania	2e-70		43643	Emiliania	7e-31		45321	Guillardia	2e-23
196782	Guillardia	4e-38		64273	Aureococcus	e-110		75275	Thalassiosira	4e-45		153302	Emiliania	2e-25		43657	Emiliania	7e-62		45343	Guillardia	6e-27
196853	Guillardia	8e-50		64279	Aureococcus	1e-44		75289	Phytophthora	0		153351	Emiliania	1e-33		43750	Emiliania	9e-61		45348	Guillardia	1e-36
197310	Guillardia	2e-42		64340	Pythium	4e-47		75356	Pythium	e-163		153466	Emiliania	2e-38		43796	Emiliania	1e-37		45376	Guillardia	5e-40
197918	Guillardia	3e-25		64403	Ectocarpus	e-126		75377	Phytophthora	6e-24		153555	Emiliania	0		43840	Emiliania	4e-39		45443	Guillardia	3e-55
198087	Guillardia	4e-34		64460	Thalassiosira	3e-54		75432	Ectocarpus	1e-29		153736	Emiliania	2e-24		43863	Emiliania	3e-33		45516	Guillardia	4e-21
198190	Guillardia	e-150		64464	Aureococcus	8e-23		75447	Pythium	e-107		153759	Emiliania	1e-28		43905	Emiliania	e-120		45565	Guillardia	2e-31
198231	Guillardia	1e-26		64505	Thalassiosira	8e-45		75461	Phytophthora	e-101		153825	Emiliania	1e-24		43968	Emiliania	1e-44		45579	Guillardia	2e-31
198324	Guillardia	3e-52		64550	Ectocarpus	5e-52		75473	Phytophthora	1e-55		154208	Emiliania	3e-61		43976	Emiliania	1e-29		45612	Guillardia	9e-23
198669	Guillardia	5e-34		64565	Aureococcus	9e-59		75525	Ectocarpus	e-168		154532	Emiliania	6e-23		43978	Emiliania	e-177		45623	Guillardia	1e-22
199049	Guillardia	e-132		64566	Ectocarpus	9e-56		75674	Ectocarpus	3e-81		154874	Emiliania	e-140		44003	Emiliania	1e-41		45624	Guillardia	2e-23
199202	Guillardia	5e-26		64581	Aureococcus	e-124		75848	Pythium	1e-48		154883	Emiliania	1e-44		44009	Emiliania	e-102		45638	Guillardia	5e-33
199316	Guillardia	7e-24		64682	Aureococcus	7e-51		75942	Ectocarpus	5e-65		155016	Emiliania	2e-30		44015	Emiliania	2e-24		45656	Guillardia	e-123
199740	Guillardia	3e-22		64723	Phaeodactylum	8e-69		76079	Aureococcus	2e-64		155377	Emiliania	4e-29		44056	Emiliania	8e-33		45701	Guillardia	e-114
199994	Guillardia	3e-31		64744	Phaeodactylum	4e-23		76084	Phaeodactylum	6e-67		155498	Emiliania	1e-52		44096	Emiliania	9e-40		45717	Guillardia	2e-61
200282	Guillardia	e-117		64817	Thalassiosira	3e-74		76235	Aureococcus	1e-30		155686	Emiliania	2e-36		44136	Emiliania	5e-34		45808	Guillardia	1e-22
200366	Guillardia	6e-29		64838	Ectocarpus	9e-60		76253	Blastocystis	3e-48		157129	Emiliania	1e-71		44141	Emiliania	8e-40		45813	Guillardia	4e-39
200947	Guillardia	2e-23		64893	Phytophthora	3e-31		76283	Thalassiosira	6e-53		157255	Emiliania	e-100		44153	Emiliania	1e-29		45919	Guillardia	2e-95
200958	Guillardia	8e-31		64930	Phytophthora	1e-40		76290	Ectocarpus	5e-50		157257	Emiliania	3e-29		44159	Emiliania	1e-26		45955	Guillardia	9e-38
201061	Guillardia	1e-35		64961	Ectocarpus	2e-62		76391	Phaeodactylum	3e-31		157270	Emiliania	5e-42		44222	Emiliania	1e-69		45969	Guillardia	4e-29
201091	Guillardia	9e-47		64963	Aureococcus	8e-23		76475	Thalassiosira	4e-25		157312	Emiliania	2e-41		44258	Emiliania	4e-58		46041	Guillardia	8e-31
201200	Guillardia	3e-23		64965	Phytophthora	6e-73		76518	Pythium	e-103		157525	Emiliania	8e-76		44288	Emiliania	2e-37		46062	Guillardia	7e-51
201292	Guillardia	2e-63		64991	Pythium	3e-29		76562	Ectocarpus	5e-52		157816	Emiliania	0		44321	Emiliania	1e-40		46376	Guillardia	6e-44
202055	Guillardia	1e-45		65070	Aureococcus	1e-77		76565	Aureococcus	1e-38		158108	Emiliania	e-137		44370	Emiliania	1e-46		46408	Guillardia	4e-41
202495	Guillardia	2e-31		65073	Ectocarpus	3e-41		76626	Ectocarpus	1e-83		158198	Emiliania	9e-41		44384	Emiliania	e-140		46586	Guillardia	1e-50
202565	Guillardia	8e-37		65136	Pythium	e-116		76641	Ectocarpus	4e-87		158290	Emiliania	7e-75		44390	Emiliania	e-105		46593	Guillardia	1e-58
202568	Guillardia	6e-64		65222	Aureococcus	6e-54		76731	Aureococcus	6e-54		158534	Emiliania	8e-56		44391	Emiliania	2e-48		46684	Guillardia	3e-87
202768	Guillardia	4e-23		65402	Thalassiosira	1e-41		76798	Ectocarpus	e-122		158687	Emiliania	0		44398	Emiliania	3e-92		46770	Guillardia	5e-44
202775	Guillardia	8e-68		65528	Aureococcus	6e-64		76935	Ectocarpus	7e-77		158946	Emiliania	e-121		44423	Emiliania	2e-59		46797	Guillardia	1e-25
202849	Guillardia	1e-24		65615	Ectocarpus	1e-33		76979	Aureococcus	5e-62		158951	Emiliania	1e-67		44434	Emiliania	2e-42		46830	Guillardia	e-120
204146	Guillardia	1e-31		65618	Aureococcus	9e-35		77129	Ectocarpus	4e-62		159098	Emiliania	e-132		44459	Emiliania	2e-32		46852	Guillardia	2e-28
204443	Guillardia	4e-34		65619	Ectocarpus	7e-30		77152	Ectocarpus	3e-75		159511	Emiliania	e-112		44510	Emiliania	1e-95		46880	Guillardia	9e-85
204636	Guillardia	5e-26		65628	Ectocarpus	3e-52		77318	Phytophthora	2e-63		159531	Emiliania	0		44522	Emiliania	1e-62		46965	Guillardia	1e-52
204773	Guillardia	2e-74		65631	Aureococcus	9e-42		77342	Phytophthora	6e-45		159769	Emiliania	0		44535	Emiliania	e-137		47008	Guillardia	7e-25
205097	Guillardia	9e-23		65641	Pythium	1e-27		77343	Thalassiosira	e-112		159784	Emiliania	4e-84		44558	Emiliania	2e-57		47010	Guillardia	8e-85
205197	Guillardia	3e-39		65742	Aureococcus	4e-54		77405	Aureococcus	3e-78		159902	Emiliania	e-129		44585	Emiliania	5e-53		47057	Guillardia	1e-48
205520	Guillardia	1e-22		65763	Ectocarpus	0		77427	Ectocarpus	3e-76		160183	Emiliania	1e-61		44651	Emiliania	e-104		47092	Guillardia	1e-29
206087	Guillardia	e-106		65800	Thalassiosira	e-173		77510	Ectocarpus	3e-52		160293	Emiliania	e-164		44673	Emiliania	2e-39		47094	Guillardia	2e-73
206375	Guillardia	7e-31		65821	Aureococcus	3e-69		77545	Phaeodactylum	3e-33		160304	Emiliania	0		44739	Emiliania	2e-28		47187	Guillardia	7e-66
206589	Guillardia	2e-54		65828	Pythium	e-166		77590	Ectocarpus	6e-68		160318	Emiliania	5e-89		44767	Emiliania	4e-49		47215	Guillardia	1e-27
206817	Guillardia	9e-22		65847	Aureococcus	0		77758	Pythium	5e-52		160651	Emiliania	0		44818	Emiliania	2e-25		47280	Guillardia	1e-24
206935	Guillardia	1e-23		65928	Phaeodactylum	3e-28		77986	Phaeodactylum	e-115		160713	Emiliania	6e-67		44887	Emiliania	2e-84		47281	Guillardia	2e-22
207152	Guillardia	1e-28		65934	Aureococcus	2e-25		78231	Thalassiosira	5e-59		160745	Emiliania	5e-35		44888	Emiliania	2e-83		47290	Guillardia	6e-68
207272	Guillardia	2e-44		65938	Ectocarpus	0		78294	Pythium	5e-31		160789	Emiliania	5e-60		44920	Emiliania	5e-34		47361	Guillardia	2e-63
207406	Guillardia	0		65960	Ectocarpus	0		78339	Phaeodactylum	e-105		160793	Emiliania	5e-23		44930	Emiliania	2e-38		47367	Guillardia	2e-66
207426	Guillardia	3e-55		65966	Phaeodactylum	7e-39		78510	Ectocarpus	2e-62		160906	Emiliania	2e-24		44955	Emiliania	0		47395	Guillardia	e-128
208089	Guillardia	1e-27		66072	Phaeodactylum	1e-83		78589	Phaeodactylum	3e-40		161312	Emiliania	5e-28		44978	Emiliania	1e-84		47412	Guillardia	1e-46
208225	Guillardia	4e-29		66117	Aureococcus	0		78617	Pythium	4e-61		161372	Emiliania	9e-38		44984	Emiliania	8e-82		47416	Guillardia	7e-30
208291	Guillardia	3e-25		66220	Aureococcus	1e-57		78647	Thalassiosira	e-112		161409	Emiliania	5e-58		45039	Emiliania	2e-35		47436	Guillardia	2e-62
208373	Guillardia	2e-33		66256	Aureococcus	e-143		78744	Ectocarpus	0		161457	Emiliania	6e-41		45110	Emiliania	2e-27		47477	Guillardia	3e-30
208409	Guillardia	9e-24		66275	Aureococcus	2e-40		78757	Aureococcus	5e-58		161495	Emiliania	7e-43		45111	Emiliania	2e-33		47579	Guillardia	5e-22
209270	Guillardia	e-106		66324	Phytophthora	e-157		78864	Ectocarpus	1e-75		161810	Emiliania	3e-98		45118	Emiliania	0		47594	Guillardia	4e-53
209695	GuillardiaNM	2e-36		66364	Ectocarpus	7e-94		78958	Pythium	4e-31		161883	Emiliania	e-102		45122	Emiliania	e-171		47617	Guillardia	1e-49
210221	Guillardia	6e-57		66371	Pythium	4e-24		78960	Thalassiosira	5e-26		161944	Emiliania	3e-27		45163	Emiliania	2e-56		47689	Guillardia	5e-45
210259	Guillardia	2e-22		66551	Aureococcus	e-140		79015	Ectocarpus	9e-56		162088	Emiliania	3e-29		45181	Emiliania	2e-53		47709	Guillardia	8e-50
210275	Guillardia	1e-58		66633	Ectocarpus	3e-51		79026	Phytophthora	3e-58		162794	Emiliania	2e-74		45185	Emiliania	1e-22		47781	Guillardia	1e-52
210280	Guillardia	1e-27		66652	Blastocystis	5e-47		79030	Ectocarpus	e-125		163152	Emiliania	3e-50		45195	Emiliania	4e-25		47970	Guillardia	5e-32
210463	Guillardia	3e-28		66680	Aureococcus	e-115		79195	Phytophthora	1e-25		163501	Emiliania	e-143		45207	Emiliania	2e-47		48145	Guillardia	3e-38
210547	Guillardia	1e-31		66770	Phaeodactylum	1e-29		79492	Phytophthora	6e-51		163746	Emiliania	3e-69		45238	Emiliania	1e-28		48151	Guillardia	6e-60
210638	Guillardia	2e-24		66865	Thalassiosira	4e-29		79496	Ectocarpus	1e-52		163787	Emiliania	4e-53		45239	Emiliania	0		48208	Guillardia	8e-74
211393	Guillardia	7e-55		66963	Aureococcus	2e-79		79561	Pythium	e-103		163810	Emiliania	2e-22		45240	Emiliania	7e-76		48219	Guillardia	4e-39
211661	Guillardia	2e-46		66965	Thalassiosira	e-103		79640	Thalassiosira	0		163944	Emiliania	1e-47		45243	Emiliania	e-131		48260	Guillardia	e-109
211954	Guillardia	3e-46		67003	Aureococcus	1e-41		79695	Phytophthora	3e-40		164052	Emiliania	2e-55		45356	Emiliania	9e-29		48297	Guillardia	2e-25
213049	Guillardia	0		67081	Phytophthora	e-162		79753	Phaeodactylum	6e-53		164075	Emiliania	4e-27		45400	Emiliania	1e-66		48306	Guillardia	1e-67
213146	Guillardia	2e-53		67092	Ectocarpus	1e-24		79822	Thalassiosira	9e-34		164132	Emiliania	1e-22		45404	Emiliania	4e-84		48350	Guillardia	2e-50
213149	Guillardia	8e-45		67177	Pythium	2e-22		79857	Aureococcus	e-171		164178	Emiliania	1e-83		45417	Emiliania	2e-46		48354	Guillardia	6e-49
213199	Guillardia	2e-22		67182	Aureococcus	2e-41		80038	Ectocarpus	2e-97		164333	Emiliania	0		45431	Emiliania	6e-58		48359	Guillardia	2e-37
213242	Guillardia	2e-33		67196	Phytophthora	3e-76		80172	Ectocarpus	6e-35		164364	Emiliania	7e-25		45451	Emiliania	e-120		48375	Guillardia	8e-46
213646	Guillardia	1e-52		67275	Aureococcus	2e-28		80276	Blastocystis	5e-88		164388	Emiliania	2e-63		45465	Emiliania	8e-86		48417	Guillardia	3e-63
213735	Guillardia	4e-22		67341	Phytophthora	e-141		80372	Phaeodactylum	0		164415	Emiliania	9e-72		45466	Emiliania	5e-86		48423	Guillardia	e-109
213744	Guillardia	7e-61		67352	Phaeodactylum	4e-32		80379	Ectocarpus	1e-33		164429	Emiliania	7e-22		45473	Emiliania	7e-49		48524	Guillardia	2e-56
213941	Guillardia	1e-53		67355	Pythium	0		80436	Thalassiosira	5e-46		164511	Emiliania	1e-37		45498	Emiliania	1e-27		48594	Guillardia	2e-23
214399	Guillardia	3e-28		67415	Ectocarpus	1e-96		80454	Ectocarpus	e-170		164525	Emiliania	1e-29		45515	Emiliania	4e-22		48599	Guillardia	1e-28
214671	Guillardia	e-139		67580	Pythium	7e-77		80474	Phytophthora	4e-45		165051	Emiliania	0		45522	Emiliania	8e-32		48637	Guillardia	6e-37
214750	Guillardia	1e-31		67603	Aureococcus	3e-53		80512	Ectocarpus	e-158		165280	Emiliania	5e-29		45538	Emiliania	2e-42		48664	Guillardia	7e-46
214967	Guillardia	e-114		67604	Phaeodactylum	2e-36		80572	Pythium	1e-22		165415	Emiliania	7e-32		45572	Emiliania	4e-52		48666	Guillardia	0
215428	Guillardia	2e-22		67671	Thalassiosira	3e-28		80578	Thalassiosira	0		11467613	Emiliania	5e-28		45584	Emiliania	4e-49		48672	Guillardia	2e-28
215870	Guillardia	6e-21		67681	Phytophthora	1e-49		80585	Phaeodactylum	8e-41		11467613	Emiliania	5e-28		45605	Emiliania	4e-67		48678	Guillardia	3e-47
216380	Guillardia	4e-29		67729	Thalassiosira	3e-30		80592	Ectocarpus	1e-21		162606030	Emiliania	6e-25		45609	Emiliania	1e-29		48723	Guillardia	6e-31
216835	Guillardia	6e-25		67751	Aureococcus	1e-23		80641	Ectocarpus	e-152		162606190	Emiliania	e-115		45622	Emiliania	6e-31		48756	Guillardia	2e-27
217162	Guillardia	8e-32		67933	Phaeodactylum	2e-76		80801	Phaeodactylum	1e-80						45626	Emiliania	4e-47		48786	Guillardia	1e-33
217317	Guillardia	6e-67		67954	Phaeodactylum	5e-32		81021	Phaeodactylum	2e-33						45708	Emiliania	2e-33		48790	Guillardia	4e-42
217405	Guillardia	2e-22		68047	Aureococcus	e-127		81023	Ectocarpus	4e-29						45755	Emiliania	5e-41		48859	Guillardia	4e-23
217668	Guillardia	e-136		68109	Aureococcus	8e-64		81068	Blastocystis	7e-84						45789	Emiliania	2e-25		48904	Guillardia	1e-60
217900	Guillardia	1e-23		68140	Phaeodactylum	e-129		81079	Phaeodactylum	e-121						45835	Emiliania	1e-61		48920	Guillardia	e-108
218258	Guillardia	6e-24		68162	Phytophthora	2e-38		81153	Phytophthora	e-113						45836	Emiliania	4e-32		48952	Guillardia	e-134
218322	Guillardia	3e-22		68198	Pythium	1e-42		81158	Pythium	0						45845	Emiliania	0		49037	Guillardia	1e-81
218325	Guillardia	2e-24		68211	Pythium	7e-72		81200	Phytophthora	4e-84						45846	Emiliania	1e-67		49075	Guillardia	2e-22
219663	Guillardia	2e-38		68285	Thalassiosira	e-154		81208	Ectocarpus	1e-39						45850	Emiliania	e-111		49182	Guillardia	9e-44
219874	Guillardia	4e-32		68288	Phaeodactylum	2e-44		81255	Ectocarpus	4e-49						45886	Emiliania	0		49253	Guillardia	e-120
220166	Guillardia	3e-22		68295	Pythium	3e-67		81499	Pythium	e-160						45899	Emiliania	4e-40		49268	Guillardia	1e-51
220180	Guillardia	5e-36		68311	Phaeodactylum	5e-66		81653	Pythium	e-175						45959	Emiliania	7e-47		49300	Guillardia	7e-43
220181	Guillardia	4e-56		68396	Aureococcus	5e-34		81816	Thalassiosira	0						45966	Emiliania	3e-34		49400	Guillardia	4e-68
220256	Guillardia	5e-38		68433	Ectocarpus	5e-74		81840	Ectocarpus	7e-52						46002	Emiliania	9e-28		49415	Guillardia	1e-58
220867	Guillardia	2e-65		68509	Pythium	2e-46		81857	Ectocarpus	3e-48						46015	Emiliania	2e-31		49421	Guillardia	7e-25
221077	Guillardia	2e-25		68512	Aureococcus	e-125		81883	Ectocarpus	4e-27						46071	Emiliania	5e-28		49486	Guillardia	2e-25
221310	Guillardia	2e-27		68516	Aureococcus	2e-80		81885	Thalassiosira	2e-61						46099	Emiliania	1e-33		49526	Guillardia	4e-43
221638	Guillardia	e-130		68547	Ectocarpus	1e-98		81932	Pythium	e-153						46151	Emiliania	3e-35		49527	Guillardia	2e-43
221641	Guillardia	3e-32		68584	Ectocarpus	6e-64		81948	Ectocarpus	7e-45						46158	Emiliania	5e-22		49534	Guillardia	9e-28
221696	Guillardia	1e-23		68600	Pythium	3e-50		81950	Thalassiosira	0						46160	Emiliania	2e-23		49555	Guillardia	2e-48
221785	Guillardia	1e-31		68651	Ectocarpus	e-109		82034	Ectocarpus	1e-25						46163	Emiliania	3e-26		49639	Guillardia	4e-97
221862	Guillardia	5e-30		68663	Pythium	3e-61		82102	Pythium	1e-31						46172	Emiliania	7e-71		49641	Guillardia	2e-52
221956	Guillardia	8e-44		68664	Phaeodactylum	2e-68		82106	Phaeodactylum	2e-58						46194	Emiliania	1e-49		49660	Guillardia	5e-32
221965	Guillardia	3e-33		68690	Pythium	3e-24		82186	Ectocarpus	3e-52						46242	Emiliania	1e-27		49707	Guillardia	e-176
222105	Guillardia	7e-22		68730	Ectocarpus	2e-37		82284	Pythium	2e-27						46275	Emiliania	3e-33		49726	Guillardia	e-132
222436	Guillardia	1e-70		68776	Thalassiosira	e-166		82385	Ectocarpus	6e-65						46291	Emiliania	7e-26		49801	Guillardia	1e-44
222586	Guillardia	5e-42		68835	Thalassiosira	7e-24		82387	Ectocarpus	e-136						46303	Emiliania	7e-38		49826	Guillardia	6e-39
222639	Guillardia	3e-25		68856	Phaeodactylum	e-164		82431	Phytophthora	3e-37						46336	Emiliania	2e-58		49902	Guillardia	6e-42
222679	Guillardia	2e-22		68883	Aureococcus	e-108		82584	Phytophthora	4e-23						46347	Emiliania	2e-39		49936	Guillardia	3e-83
222688	Guillardia	2e-30		68889	Aureococcus	7e-37		82733	Ectocarpus	6e-64						46360	Emiliania	1e-57		49985	Guillardia	3e-44
222699	Guillardia	2e-26		69109	Phaeodactylum	5e-32		82780	Phytophthora	8e-37						46365	Emiliania	8e-53		50019	Guillardia	e-108
222947	Guillardia	5e-32		69253	Ectocarpus	e-135		82901	Phaeodactylum	3e-95						46366	Emiliania	8e-53		50051	Guillardia	4e-21
223465	Guillardia	2e-51		69282	Aureococcus	4e-22		83228	Pythium	0						46378	Emiliania	1e-27		50052	Guillardia	e-114
223642	Guillardia	e-133		69317	Aureococcus	5e-65		83271	Ectocarpus	5e-86						46383	Emiliania	4e-61		50071	Guillardia	6e-54
224182	Guillardia	4e-27		69326	Ectocarpus	2e-57		83283	Ectocarpus	e-122						46399	Emiliania	6e-24		50072	Guillardia	3e-52
224315	Guillardia	6e-30		69353	Aureococcus	2e-70		83326	Phytophthora	5e-70						46431	Emiliania	3e-35		50081	Guillardia	5e-53
224486	Guillardia	1e-23		69373	Aureococcus	5e-21		83445	Thalassiosira	7e-69						46492	Emiliania	5e-81		50113	Guillardia	4e-33
224581	Guillardia	3e-30		69405	Ectocarpus	1e-77		83509	Phytophthora	6e-31						46546	Emiliania	2e-45		50146	Guillardia	5e-51
224593	Guillardia	8e-51		69471	Aureococcus	1e-60		83562	Phaeodactylum	2e-42						46548	Emiliania	e-165		50182	Guillardia	8e-46
224974	Guillardia	2e-62		69501	Thalassiosira	4e-39		83567	Phytophthora	9e-66						46573	Emiliania	8e-56		50200	Guillardia	4e-30
225122	Guillardia	2e-31		69586	Aureococcus	e-100		83590	Phytophthora	1e-21						46661	Emiliania	8e-35		50245	Guillardia	1e-58
225250	Guillardia	3e-26		69589	Blastocystis	2e-35		83711	Phytophthora	8e-85						46662	Emiliania	6e-34		50348	Guillardia	6e-39
225573	Guillardia	4e-41		69646	Phaeodactylum	2e-62		83863	Aureococcus	2e-74						46664	Emiliania	9e-50		50353	Guillardia	e-178
225692	Guillardia	0		69651	Aureococcus	5e-46		83873	Ectocarpus	6e-66						46672	Emiliania	2e-69		50372	Guillardia	9e-52
225985	Guillardia	9e-30		69673	Phytophthora	2e-60		83878	Aureococcus	e-112						46687	Emiliania	4e-33		50428	Guillardia	2e-50
226166	Guillardia	4e-27		69716	Phytophthora	6e-29		83901	Phytophthora	2e-55						46736	Emiliania	1e-75		50443	Guillardia	e-109
226236	Guillardia	3e-24		69760	Aureococcus	e-110		83935	Phytophthora	1e-34						46817	Emiliania	4e-27		50476	Guillardia	2e-25
226294	Guillardia	2e-22		69768	Phaeodactylum	1e-82		83954	Phaeodactylum	e-123						46818	Emiliania	4e-33		50497	Guillardia	1e-41
227340	Guillardia	5e-41		69804	Thalassiosira	7e-39		84075	Ectocarpus	0						46834	Emiliania	e-112		50510	Guillardia	1e-30
227593	Guillardia	e-118		69843	Phytophthora	2e-73		84137	Pythium	3e-97						46841	Emiliania	3e-57		50542	Guillardia	3e-30
227763	Guillardia	7e-26		69898	Phytophthora	1e-92		84189	Pythium	2e-49						46842	Emiliania	3e-59		50607	Guillardia	4e-37
228100	Guillardia	4e-39		69975	Aureococcus	0		84290	Phytophthora	e-118						46850	Emiliania	0		50615	Guillardia	4e-79
228165	Guillardia	2e-24		70025	Phytophthora	0		84326	Thalassiosira	7e-36						46865	Emiliania	2e-30		50738	Guillardia	6e-67
228520	Guillardia	3e-37		70141	Phytophthora	e-101		84343	Thalassiosira	e-170						46990	Emiliania	e-148		50742	Guillardia	5e-88
228899	Guillardia	7e-54		70214	Aureococcus	9e-63		84347	Thalassiosira	e-144						47032	Emiliania	5e-93		50959	Guillardia	6e-25
228919	Guillardia	e-120		70243	Aureococcus	4e-65		84404	Ectocarpus	1e-53						47050	Emiliania	2e-60		51024	Guillardia	3e-56
229109	Guillardia	5e-23		70288	Aureococcus	6e-64		84409	Ectocarpus	0						47060	Emiliania	5e-42		51245	Guillardia	e-148
229121	Guillardia	1e-92		70385	Phytophthora	5e-29		84416	Phytophthora	e-175						47075	Emiliania	2e-59		51280	Guillardia	1e-58
229198	Guillardia	1e-24		70453	Pythium	1e-49		84428	Phytophthora	0						47080	Emiliania	3e-40		51305	Guillardia	6e-55
229261	Guillardia	e-100		70516	Phaeodactylum	2e-52		84548	Pythium	5e-46						47099	Emiliania	4e-21		51708	Guillardia	2e-63
229544	Guillardia	4e-32		70530	Phytophthora	7e-28		84642	Ectocarpus	e-118						47103	Emiliania	4e-35		51720	Guillardia	e-131
229604	Guillardia	2e-32		70738	Aureococcus	9e-63		84668	Phaeodactylum	6e-66						47157	Emiliania	7e-32		51806	Guillardia	6e-65
230091	Guillardia	1e-25		70809	Ectocarpus	e-123		84688	Pythium	7e-44						47161	Emiliania	4e-42		51868	Guillardia	e-104
230373	Guillardia	6e-52		71021	Thalassiosira	1e-38		84689	Phaeodactylum	0						47164	Emiliania	2e-60		51916	Guillardia	6e-34
230439	Guillardia	1e-24		71030	Aureococcus	1e-59		84730	Pythium	2e-83						47171	Emiliania	3e-21		51953	Guillardia	3e-44
230507	Guillardia	2e-35		71038	Pythium	6e-68		84762	Pythium	0						47240	Emiliania	3e-33		51970	Guillardia	e-156
231423	Guillardia	e-142		71048	Ectocarpus	2e-36		84776	Phytophthora	4e-61						47289	Emiliania	8e-39		52619	Guillardia	e-110
232796	Guillardia	2e-46		71078	Aureococcus	8e-55		84809	Ectocarpus	e-104						47316	Emiliania	5e-45		52648	Guillardia	e-167
233216	Guillardia	2e-25		71095	Pythium	6e-33		84887	Thalassiosira	2e-35						47364	Emiliania	6e-41		53935	Guillardia	e-108
233367	Guillardia	7e-44		71119	Aureococcus	6e-60		85007	Phytophthora	2e-25						47383	Emiliania	3e-49		54049	Guillardia	2e-90
233380	Guillardia	2e-36		71210	Phytophthora	2e-53		85091	Aureococcus	e-138						47407	Emiliania	e-118		54086	Guillardia	0
233480	Guillardia	2e-41		71311	Phaeodactylum	2e-80		85139	Pythium	2e-45						47426	Emiliania	4e-37		54119	Guillardia	3e-26
233986	Guillardia	1e-34		71351	Pythium	2e-24		85241	Phaeodactylum	4e-57						47431	Emiliania	3e-61		54246	Guillardia	0
234047	Guillardia	2e-41		71357	Ectocarpus	7e-41		85467	Phaeodactylum	1e-65						47448	Emiliania	2e-56		54577	Guillardia	e-144
234286	Guillardia	8e-35		71430	Aureococcus	3e-33		85488	Phaeodactylum	7e-41						47453	Emiliania	1e-47		54598	Guillardia	4e-42
234583	Guillardia	2e-28		71449	Thalassiosira	e-153		85543	Ectocarpus	8e-93						47504	Emiliania	2e-71		54703	Guillardia	e-112
234804	Guillardia	8e-34		71644	Phaeodactylum	e-108		85562	Ectocarpus	5e-72						47661	Emiliania	1e-24		54731	Guillardia	e-104
234858	Guillardia	6e-59		71654	Ectocarpus	3e-34		85586	Pythium	1e-32						47762	Emiliania	2e-72		54754	Guillardia	0
235221	Guillardia	2e-70		71754	Phaeodactylum	8e-80		85651	Ectocarpus	e-130						47766	Emiliania	2e-38		54826	Guillardia	2e-85
235869	Guillardia	4e-37		71774	Pythium	0		85755	Aureococcus	7e-91						47851	Emiliania	2e-24		54842	Guillardia	e-126
236372	Guillardia	2e-39		71834	Ectocarpus	2e-62		85772	Pythium	9e-86						47866	Emiliania	3e-34		54872	Guillardia	3e-67
236374	Guillardia	1e-62		72033	Pythium	1e-47		85780	Pythium	e-123						47869	Emiliania	2e-79		54873	Guillardia	3e-62
236447	Guillardia	1e-31		72078	Pythium	4e-98		85791	Ectocarpus	e-170						47926	Emiliania	3e-28		54926	Guillardia	0
236787	Guillardia	8e-35		72099	Phaeodactylum	1e-29		85797	Aureococcus	3e-22						48037	Emiliania	1e-38		54969	Guillardia	e-148
236897	Guillardia	6e-23		72103	Ectocarpus	7e-48		85821	Ectocarpus	0						48059	Emiliania	4e-74		55037	Guillardia	e-128
237027	Guillardia	3e-48		72106	Ectocarpus	7e-48		85858	Phaeodactylum	0						48060	Emiliania	3e-61		55137	Guillardia	e-117
237371	Guillardia	3e-25		72264	Phytophthora	7e-67		85890	Pythium	0						48245	Emiliania	3e-75		55176	Guillardia	2e-51
237681	Guillardia	7e-25		72268	Phaeodactylum	2e-25		86058	Aureococcus	e-125						48250	Emiliania	3e-32		55197	Guillardia	0
237799	Guillardia	8e-40		72271	Pythium	2e-26		86364	Phytophthora	3e-86						48300	Emiliania	4e-46		55198	Guillardia	0
237957	Guillardia	5e-30		72312	Phaeodactylum	6e-29		86375	Phaeodactylum	9e-51						48328	Emiliania	6e-45
238005	Guillardia	3e-25		72378	Aureococcus	8e-64		86388	Ectocarpus	e-126						48329	Emiliania	9e-42
238400	Guillardia	2e-30		72414	Aureococcus	4e-74		86445	Pythium	8e-71						48343	Emiliania	5e-25
238506	Guillardia	2e-32		72486	Ectocarpus	3e-23		86490	Blastocystis	2e-31						48386	Emiliania	1e-45
238909	Guillardia	1e-29		72492	Thalassiosira	e-103		86502	Phaeodactylum	e-156						48402	Emiliania	8e-47
239268	Guillardia	5e-23		72578	Aureococcus	5e-77		86569	Pythium	8e-55						48457	Emiliania	6e-27
239510	Guillardia	1e-67		72646	Phytophthora	e-141		86578	Thalassiosira	5e-34						48511	Emiliania	2e-52
240976	Guillardia	2e-38		72760	Ectocarpus	1e-38		86592	Thalassiosira	3e-62						48538	Emiliania	4e-49
241220	Guillardia	6e-21		72817	Ectocarpus	3e-47		86653	Pythium	1e-47						48569	Emiliania	1e-26
241302	Guillardia	2e-22		72870	Aureococcus	1e-73		86681	Ectocarpus	2e-62						48570	Emiliania	2e-32
241315	Guillardia	1e-70		72909	Ectocarpus	7e-29		86695	Thalassiosira	6e-27						48580	Emiliania	1e-58
241616	Guillardia	9e-30		72929	Thalassiosira	2e-74		86719	Pythium	3e-38						48602	Emiliania	1e-82
241669	Guillardia	9e-24		72956	Aureococcus	e-115		86768	Aureococcus	8e-88						48680	Emiliania	0
241795	Guillardia	1e-27		72977	Thalassiosira	1e-41		86821	Phaeodactylum	4e-32						48732	Emiliania	8e-28
241808	Guillardia	6e-28		73036	Thalassiosira	1e-65		86841	Phaeodactylum	2e-39						48742	Emiliania	8e-41
241860	Guillardia	8e-55		73045	Phaeodactylum	5e-32		86895	Ectocarpus	4e-41						48752	Emiliania	2e-77
241925	Guillardia	1e-26		73048	Ectocarpus	4e-79		86917	Ectocarpus	2e-54						48772	Emiliania	1e-50
242318	Guillardia	4e-52		73074	Ectocarpus	e-123		87086	Aureococcus	7e-48						48797	Emiliania	2e-45
242514	Guillardia	1e-31		73173	Ectocarpus	2e-32		87156	Aureococcus	1e-41						48862	Emiliania	4e-60
242600	Guillardia	1e-26		73180	Ectocarpus	4e-28		87185	Pythium	e-120						48887	Emiliania	8e-44
242624	Guillardia	5e-54		73242	Aureococcus	2e-25		87257	Ectocarpus	6e-54						48891	Emiliania	3e-48
242673	Guillardia	1e-22		73427	Phaeodactylum	e-103		87366	Phaeodactylum	4e-76						48958	Emiliania	5e-38
242790	Guillardia	1e-48		73492	Ectocarpus	2e-50		87531	Ectocarpus	1e-79						49098	Emiliania	e-136
243453	Guillardia	1e-24		73582	Aureococcus	5e-80		87548	Ectocarpus	9e-26						49150	Emiliania	1e-29
243604	Guillardia	9e-38		73662	Aureococcus	e-124		87555	Ectocarpus	1e-60						49209	Emiliania	1e-21
243615	Guillardia	2e-43		73700	Ectocarpus	6e-33		87651	Pythium	4e-31						49231	Emiliania	6e-58
243956	Guillardia	7e-49		73706	Ectocarpus	3e-34		87893	Phaeodactylum	1e-25						49248	Emiliania	4e-21
244089	Guillardia	2e-23		73735	Aureococcus	5e-65		87979	Phaeodactylum	1e-58						49287	Emiliania	e-104
244098	Guillardia	6e-56		73870	Ectocarpus	6e-68		88044	Phytophthora	2e-78						49288	Emiliania	3e-42
244822	Guillardia	6e-21		73966	Aureococcus	5e-46		88129	Ectocarpus	6e-81						49316	Emiliania	7e-49
244910	Guillardia	2e-40		73970	Pythium	2e-54		88140	Phaeodactylum	e-119						49327	Emiliania	1e-31
245184	Guillardia	2e-30		73978	Phaeodactylum	2e-62		88176	Ectocarpus	1e-35						49343	Emiliania	2e-24
245323	Guillardia	8e-37		74112	Pythium	2e-47		88345	Pythium	4e-91						49387	Emiliania	1e-28
245889	Guillardia	1e-70		74188	Aureococcus	2e-61		88532	Ectocarpus	9e-74						49396	Emiliania	8e-51
245947	Guillardia	2e-38		74237	Phytophthora	7e-55		88538	Pythium	4e-85						49453	Emiliania	1e-24
246339	Guillardia	2e-29		74244	Ectocarpus	3e-52		88543	Ectocarpus	0						49480	Emiliania	6e-37
246783	Guillardia	1e-31		74482	Phytophthora	7e-93		88545	Phytophthora	0						49522	Emiliania	1e-56
247656	Guillardia	e-117		74626	Pythium	2e-66		88647	Ectocarpus	2e-39						49523	Emiliania	1e-45
247883	Guillardia	e-111		74640	Ectocarpus	4e-32		88716	Phaeodactylum	2e-48						49540	Emiliania	8e-26
247983	Guillardia	1e-35		74668	Pythium	e-176		88722	Aureococcus	9e-69						49544	Emiliania	1e-69
248473	Guillardia	4e-56		74671	Phytophthora	2e-58		88734	Phaeodactylum	e-148						49604	Emiliania	1e-24
248716	Guillardia	e-124		74703	Phaeodactylum	2e-26		88803	Ectocarpus	1e-81						49631	Emiliania	2e-28
248904	Guillardia	6e-54		74744	Pythium	4e-24		88915	Ectocarpus	1e-24						49644	Emiliania	2e-65
249102	Guillardia	2e-22		74777	Aureococcus	3e-53		89001	Aureococcus	4e-23						49658	Emiliania	6e-26
249515	Guillardia	6e-34		74837	Phaeodactylum	e-164		89110	Aureococcus	e-130						49663	Emiliania	3e-23
249760	Guillardia	2e-93		74843	Thalassiosira	7e-24		89166	Ectocarpus	e-106						49686	Emiliania	1e-41
249911	Guillardia	1e-52		74870	Aureococcus	e-166		89217	Pythium	4e-89						49693	Emiliania	e-109
249968	Guillardia	3e-60		74893	Pythium	3e-86		89258	Phytophthora	3e-59						49724	Emiliania	3e-27
250125	Guillardia	2e-54		74898	Aureococcus	e-128		89280	Pythium	0						49725	Emiliania	2e-38
250387	Guillardia	1e-33		74910	Pythium	0		89301	Ectocarpus	2e-24						49741	Emiliania	1e-33
250987	Guillardia	5e-87		74969	Phaeodactylum	1e-82		89315	Pythium	3e-91						49774	Emiliania	1e-31
251197	Guillardia	2e-28		74977	Aureococcus	0		89338	Ectocarpus	4e-41						49777	Emiliania	3e-93
251286	Guillardia	8e-55		75031	Phaeodactylum	2e-52		89389	Phaeodactylum	3e-37						49782	Emiliania	1e-54
251320	Guillardia	3e-25		75032	Pythium	0		89468	Phaeodactylum	e-114						49807	Emiliania	1e-38
251724	Guillardia	5e-41		75096	Phytophthora	1e-44		89487	Ectocarpus	3e-73						49837	Emiliania	1e-44
252097	Guillardia	5e-22		75153	Phaeodactylum	e-108		89574	Ectocarpus	1e-32						49879	Emiliania	2e-49
252209	Guillardia	1e-30		75293	Aureococcus	8e-55		89666	Ectocarpus	2e-52						49898	Emiliania	7e-68
253439	Guillardia	3e-61		75296	Aureococcus	8e-78		89733	Pythium	2e-44						49924	Emiliania	5e-87
253922	Guillardia	3e-44		75352	Thalassiosira	9e-44		89764	Ectocarpus	5e-25						49943	Emiliania	8e-70
254202	Guillardia	9e-27		75396	Phytophthora	e-123		89799	Phaeodactylum	e-113						49954	Emiliania	3e-26
254275	Guillardia	7e-22		75462	Aureococcus	e-100		89840	Ectocarpus	e-169						49960	Emiliania	2e-60
254382	Guillardia	7e-34		75471	Aureococcus	1e-50		89880	Ectocarpus	2e-58						49980	Emiliania	4e-23
254773	Guillardia	5e-46		75506	Ectocarpus	1e-41		89949	Ectocarpus	3e-22						49986	Emiliania	6e-27
254840	Guillardia	2e-38		75548	Pythium	0		90014	Phaeodactylum	4e-51						50006	Emiliania	2e-22
254987	Guillardia	4e-23		75635	Aureococcus	7e-41		90026	Ectocarpus	6e-74						50054	Emiliania	1e-54
255174	Guillardia	7e-24		75659	Phytophthora	e-156		90059	Ectocarpus	e-141						50056	Emiliania	7e-33
256130	Guillardia	3e-39		75661	Aureococcus	1e-33		90066	Ectocarpus	0						50084	Emiliania	e-120
256144	Guillardia	3e-23		75738	Pythium	1e-44		90067	Ectocarpus	2e-42						50096	Emiliania	8e-86
256921	Guillardia	5e-26		75947	Pythium	3e-73		90075	Phaeodactylum	e-114						50111	Emiliania	4e-38
257034	Guillardia	2e-21		75979	Ectocarpus	4e-35		90083	Thalassiosira	5e-91						50125	Emiliania	8e-25
257726	Guillardia	5e-69		76102	Ectocarpus	e-103		90353	Ectocarpus	2e-43						50137	Emiliania	4e-39
258191	Guillardia	4e-24		76106	Aureococcus	e-118		90449	Pythium	2e-38						50149	Emiliania	8e-70
258217	Guillardia	1e-28		76123	Aureococcus	e-135		90472	Ectocarpus	6e-54						50155	Emiliania	1e-47
259530	Guillardia	1e-31		76173	Pythium	4e-50		90543	Phaeodactylum	2e-39						50189	Emiliania	6e-60
259824	Guillardia	2e-39		76228	Thalassiosira	6e-60		90550	Phytophthora	0						50214	Emiliania	5e-86
308277	Guillardia	e-167		76257	Ectocarpus	1e-22		90566	Phaeodactylum	e-120						50215	Emiliania	8e-86
308414	Guillardia	7e-27		76396	Ectocarpus	2e-38		90646	Phytophthora	1e-23						50238	Emiliania	8e-54
309124	Guillardia	e-142		76502	Aureococcus	2e-61		90651	Phaeodactylum	3e-68						50257	Emiliania	1e-36
309158	Guillardia	2e-21		76510	Phaeodactylum	0		90679	Phytophthora	1e-28						50281	Emiliania	e-123
309350	Guillardia	0		76556	Aureococcus	3e-53		90757	Ectocarpus	8e-44						50296	Emiliania	9e-57
310007	Guillardia	2e-22		76619	Pythium	e-157		90887	Aureococcus	4e-75						50397	Emiliania	9e-30
311504	Guillardia	4e-23		76658	Pythium	2e-45		91192	Phaeodactylum	1e-57						50401	Emiliania	5e-34
311681	Guillardia	e-148		76705	Phaeodactylum	2e-67		91318	Ectocarpus	3e-76						50411	Emiliania	1e-27
312520	Guillardia	1e-58		76716	Aureococcus	e-135		91319	Phytophthora	e-159						50412	Emiliania	1e-27
312548	Guillardia	4e-39		76744	Aureococcus	2e-25		91458	Phytophthora	0						50496	Emiliania	6e-48
312577	Guillardia	0		76747	Aureococcus	e-148		91519	Aureococcus	e-176						50517	Emiliania	4e-62
312754	Guillardia	e-130		76865	Aureococcus	1e-53		91609	Phytophthora	0						50519	Emiliania	1e-45
313557	Guillardia	3e-43		76927	Thalassiosira	2e-49		91639	Pythium	e-103						50551	Emiliania	4e-56
314090	Guillardia	7e-23		76939	Thalassiosira	3e-28		91818	Ectocarpus	2e-28						50613	Emiliania	1e-59
314972	GuillardiaNM	4e-25		77006	Aureococcus	5e-61		91822	Pythium	e-114						50625	Emiliania	5e-73
315879	Guillardia	1e-41		77057	Ectocarpus	3e-52		91880	Pythium	0						50641	Emiliania	2e-62
317426	Guillardia	0		77074	Thalassiosira	4e-29		91943	Thalassiosira	0						50705	Emiliania	3e-28
349742	Guillardia	5e-31		77136	Aureococcus	e-112		92079	Phytophthora	3e-28						50961	Emiliania	e-100
349982	Guillardia	e-169		77185	Phaeodactylum	6e-81		92084	Ectocarpus	e-119						50971	Emiliania	5e-91
350992	Guillardia	9e-45		77269	Aureococcus	3e-44		92088	Aureococcus	8e-28						51092	Emiliania	e-128
351212	Guillardia	4e-38		77319	Aureococcus	2e-47		92286	Pythium	0						51230	Emiliania	6e-30
351387	GuillardiaNM	e-129		77326	Thalassiosira	7e-49		92419	Phytophthora	e-176						51242	Emiliania	5e-97
351411	Guillardia	2e-26		77352	Aureococcus	e-111		92625	Pythium	7e-74						51511	Emiliania	1e-64
351420	Guillardia	6e-82		77411	Aureococcus	e-140		92829	Ectocarpus	3e-32						51608	Emiliania	7e-47
352343	Guillardia	5e-35		77459	Ectocarpus	1e-41		93006	Phaeodactylum	9e-70						51609	Emiliania	5e-78
353638	Guillardia	5e-31		77468	Aureococcus	8e-64		93168	Ectocarpus	9e-35						51810	Emiliania	6e-61
355065	Guillardia	3e-55		77518	Ectocarpus	6e-68		93434	Ectocarpus	0						51952	Emiliania	e-121
356882	Guillardia	4e-62		77774	Aureococcus	2e-80		93499	Thalassiosira	7e-65						52135	Emiliania	7e-77
357191	Guillardia	1e-35		77786	Blastocystis	4e-38		93594	Ectocarpus	1e-27						52685	Emiliania	2e-47
357361	Guillardia	2e-35		77799	Thalassiosira	1e-26		93861	Blastocystis	2e-45						53980	Emiliania	1e-82
357433	Guillardia	4e-93		77826	Aureococcus	2e-55		93862	Pythium	1e-25						54017	Emiliania	2e-91
358508	Guillardia	6e-34		77851	Ectocarpus	2e-22		93945	Phytophthora	e-155						54027	Emiliania	3e-33
359044	Guillardia	1e-27		77860	Aureococcus	1e-67		94248	Pythium	8e-80						54051	Emiliania	e-149
360168	Guillardia	6e-34		77935	Pythium	2e-25		94256	Phaeodactylum	2e-69						54168	Emiliania	2e-61
361216	Guillardia	1e-75		78000	Ectocarpus	1e-49		94480	Phytophthora	3e-53						54222	Emiliania	e-126
361388	Guillardia	2e-35		78042	Aureococcus	2e-25		94614	Ectocarpus	0						54342	Emiliania	e-114
362583	Guillardia	4e-38		78136	Phytophthora	5e-29		94787	Thalassiosira	0						54375	Emiliania	e-175
362631	Guillardia	4e-77		78187	Ectocarpus	1e-43		94816	Phaeodactylum	7e-97						54378	Emiliania	e-133
362798	Guillardia	4e-38		78190	Phytophthora	5e-27		94821	Phytophthora	e-106						54465	Emiliania	2e-71
363221	Guillardia	9e-43		78227	Ectocarpus	2e-32		94837	Ectocarpus	1e-21						54466	Emiliania	7e-54
363223	Guillardia	6e-47		78274	Pythium	1e-57		94984	Phaeodactylum	5e-38						54476	Emiliania	0
363263	Guillardia	4e-23		78351	Phytophthora	2e-35		95073	Ectocarpus	2e-43						54528	Emiliania	7e-62
363297	Guillardia	e-151		78416	Aureococcus	1e-33		95096	Pythium	4e-96						54602	Emiliania	3e-52
363571	Guillardia	2e-25		78477	Pythium	1e-42		95097	Thalassiosira	e-165						54708	Emiliania	1e-53
364619	Guillardia	1e-30		78528	Thalassiosira	1e-30		95120	Thalassiosira	0						54709	Emiliania	2e-95
365175	Guillardia	e-148		78573	Phaeodactylum	6e-29		95161	Pythium	2e-50						54813	Emiliania	e-114
365287	Guillardia	2e-87		78631	Ectocarpus	3e-34		95252	Ectocarpus	1e-84						54834	Emiliania	e-121
365614	Guillardia	e-100		78648	Aureococcus	6e-23		95279	Ectocarpus	e-151						54935	Emiliania	7e-53
365767	Guillardia	1e-40		78664	Aureococcus	1e-28		95407	Aureococcus	7e-52						54973	Emiliania	1e-28
368720	Guillardia	9e-33		78672	Ectocarpus	7e-45		95510	Ectocarpus	0						54986	Emiliania	2e-36
370722	Guillardia	2e-26		78687	Thalassiosira	7e-39		95521	Ectocarpus	2e-73						55010	Emiliania	3e-62
371132	Guillardia	e-177		78768	Pythium	6e-63		95701	Ectocarpus	e-178						55040	Emiliania	e-128
371523	Guillardia	4e-42		78875	Ectocarpus	4e-95		95862	Phaeodactylum	7e-94						55091	Emiliania	6e-61
371835	Guillardia	4e-62		78922	Ectocarpus	8e-51		95955	Phytophthora	4e-79						55126	Emiliania	e-114
372079	Guillardia	3e-55		79680	Aureococcus	2e-24		95998	Ectocarpus	4e-58						55200	Emiliania	e-135
372600	Guillardia	7e-29		79863	Thalassiosira	5e-35		96003	Phaeodactylum	1e-38						55206	Emiliania	3e-29
373193	Guillardia	6e-47		79865	Pythium	1e-36		96197	Phaeodactylum	e-117						55215	Emiliania	0
373343	Guillardia	1e-75		94782	Phytophthora	7e-43		96370	Pythium	1e-81
373471	Guillardia	2e-62		94873	Phytophthora	8e-69		96413	Phytophthora	0
374382	Guillardia	2e-35		94896	Aureococcus	2e-42		96465	Ectocarpus	e-139
413815	Guillardia	4e-79		95007	Phaeodactylum	7e-38		96532	Pythium	6e-26
414809	Guillardia	e-157		95099	Aureococcus	e-177		96633	Phaeodactylum	e-171
415031	GuillardiaNM	2e-28		95168	Ectocarpus	3e-24		96720	Phaeodactylum	7e-76
416204	Guillardia	e-155		95337	Aureococcus	3e-21		97063	Phytophthora	0
416309	Guillardia	4e-34		95364	Aureococcus	5e-40		97095	Ectocarpus	1e-35
416786	Guillardia	4e-55		95378	Phytophthora	2e-83		97120	Aureococcus	1e-90
416925	Guillardia	e-102		95423	Aureococcus	1e-71		97292	Pythium	0
417078	Guillardia	0		95441	Thalassiosira	1e-25		97309	Thalassiosira	e-155
417285	Guillardia	9e-97		95460	Pythium	6e-37		97443	Aureococcus	6e-50
417346	Guillardia	6e-55		95615	Thalassiosira	5e-22		97719	Ectocarpus	2e-61
417522	Guillardia	2e-48		95635	Aureococcus	3e-73		97799	Phytophthora	e-153
417528	Guillardia	e-143		95707	Ectocarpus	1e-78		97823	Ectocarpus	2e-37
417671	Guillardia	4e-51		95720	Aureococcus	3e-36		97880	Pythium	e-108
418190	Guillardia	4e-46		95823	Phaeodactylum	1e-60		97915	Ectocarpus	e-125
418276	Guillardia	e-103		95919	Phaeodactylum	1e-48		98030	Phaeodactylum	9e-72
418599	Guillardia	e-147		96053	Aureococcus	8e-50		98179	Phaeodactylum	e-151
419193	Guillardia	4e-68		96054	Aureococcus	7e-39		98336	Aureococcus	5e-79
419713	Guillardia	4e-38		96075	Aureococcus	1e-37		98427	Ectocarpus	e-134
420021	Guillardia	e-142		96168	Aureococcus	2e-35		98431	Ectocarpus	5e-74
420219	Guillardia	e-114		96194	Ectocarpus	2e-23		98493	Ectocarpus	5e-23
420229	Guillardia	2e-35		96210	Aureococcus	2e-21		98597	Ectocarpus	1e-35
420318	Guillardia	4e-32		96302	Aureococcus	e-135		98656	Phytophthora	0
420527	Guillardia	0		96349	Aureococcus	2e-27		98671	Ectocarpus	2e-49
421500	Guillardia	e-138		96385	Ectocarpus	e-105		98731	Aureococcus	1e-77
421924	Guillardia	e-117		96439	Aureococcus	3e-69		98825	Thalassiosira	3e-29
423201	Guillardia	2e-40		96482	Pythium	e-103		98873	Phaeodactylum	1e-42
423253	Guillardia	1e-70		96568	Pythium	9e-68		98917	Ectocarpus	3e-47
423536	Guillardia	2e-46		96595	Phaeodactylum	1e-35		98919	Ectocarpus	1e-29
423756	Guillardia	2e-35		96624	Thalassiosira	3e-35		98965	Phytophthora	9e-42
423817	Guillardia	e-147		96729	Aureococcus	2e-47		98988	Ectocarpus	2e-22
424040	Guillardia	2e-53		96747	Thalassiosira	5e-24		98993	Ectocarpus	6e-31
424396	GuillardiaNM	2e-34		96775	Phaeodactylum	1e-45		99089	Thalassiosira	e-149
426226	Guillardia	2e-82		96786	Phytophthora	8e-36		99144	Phytophthora	2e-22
426257	Guillardia	e-166		96790	Ectocarpus	1e-53		99235	Phaeodactylum	0
426735	Guillardia	e-106		96850	Ectocarpus	8e-25		99236	Phytophthora	5e-35
426835	Guillardia	e-129		96932	Aureococcus	2e-37		99238	Phaeodactylum	0
427526	Guillardia	0		97161	Aureococcus	4e-43		99261	Phytophthora	4e-61
428183	Guillardia	2e-31		97308	Aureococcus	3e-63		99287	Ectocarpus	3e-62
428219	Guillardia	4e-35		97347	Thalassiosira	2e-31		99328	Phytophthora	7e-21
428248	Guillardia	3e-90		97387	Aureococcus	4e-32		99331	Phytophthora	8e-40
428330	Guillardia	e-120		97410	Blastocystis	1e-26		99355	Pythium	1e-54
428796	Guillardia	2e-36		97509	Aureococcus	2e-29		99375	Phytophthora	6e-26
429006	Guillardia	e-140		97520	Phaeodactylum	6e-54		99398	Aureococcus	2e-22
429118	Guillardia	e-131		97544	Aureococcus	e-105		99482	Pythium	1e-73
429133	Guillardia	e-149		97603	Phaeodactylum	4e-57		99568	Ectocarpus	6e-40
429204	Guillardia	e-140		97687	Aureococcus	0		99616	Phytophthora	7e-30
429219	Guillardia	4e-34		97694	Phaeodactylum	1e-25		99673	Phytophthora	5e-44
429999	Guillardia	2e-36		97762	Pythium	3e-32		99942	Pythium	e-132
430155	Guillardia	4e-30		97789	Aureococcus	4e-25		99946	Thalassiosira	3e-21
430284	Guillardia	e-129		97800	Ectocarpus	3e-58		100003	Pythium	2e-87
430429	Guillardia	4e-50		97873	Aureococcus	6e-45		100004	Phaeodactylum	2e-21
430562	Guillardia	4e-21		97877	Phytophthora	6e-52		100130	Phytophthora	1e-47
430815	Guillardia	e-117		97935	Aureococcus	8e-58		100156	Ectocarpus	8e-33
431187	Guillardia	9e-49		98095	Aureococcus	1e-46		100157	Thalassiosira	1e-53
432311	Guillardia	3e-54		98118	Phaeodactylum	2e-57		100216	Ectocarpus	2e-51
432334	Guillardia	e-144		98146	Aureococcus	1e-25		100318	Aureococcus	1e-91
432406	Guillardia	3e-34		98203	Thalassiosira	4e-26		100566	Phytophthora	3e-37
433056	Guillardia	e-105		98318	Aureococcus	4e-28		100570	Aureococcus	1e-70
433165	Guillardia	4e-71		98396	Ectocarpus	2e-85		100666	Thalassiosira	6e-29
433371	Guillardia	2e-94		98444	Aureococcus	7e-34		100672	Ectocarpus	7e-27
433656	Guillardia	e-101		98480	Ectocarpus	1e-37		100680	Pythium	4e-37
433877	Guillardia	4e-36		98494	Aureococcus	4e-86		100723	Pythium	1e-41
433917	Guillardia	0		98504	Aureococcus	4e-28		100729	Ectocarpus	8e-79
434069	Guillardia	2e-39		98617	Phaeodactylum	4e-45		100772	Phytophthora	4e-44
434113	Guillardia	e-105		98619	Thalassiosira	7e-22		100773	Ectocarpus	4e-32
434178	Guillardia	2e-52		98651	Ectocarpus	2e-23		100830	Pythium	3e-32
434219	Guillardia	1e-44		98781	Aureococcus	3e-61		100839	Blastocystis	5e-27
434364	Guillardia	2e-23		98785	Aureococcus	1e-92		100928	Ectocarpus	e-119
434720	Guillardia	2e-97		98807	Aureococcus	2e-43		101001	Phytophthora	7e-67
434955	Guillardia	2e-35		98816	Aureococcus	9e-40		101095	Pythium	5e-75
434991	Guillardia	6e-23		98819	Aureococcus	1e-22		101185	Phytophthora	1e-33
435103	Guillardia	1e-43		98829	Aureococcus	2e-39		101390	Ectocarpus	0
435301	Guillardia	2e-78		99118	Aureococcus	3e-74		101428	Ectocarpus	5e-26
435466	Guillardia	7e-75		99156	Pythium	9e-59		101444	Ectocarpus	1e-38
435674	Guillardia	8e-22		99170	Phytophthora	6e-53		101484	Ectocarpus	3e-22
435805	Guillardia	2e-48		99183	Thalassiosira	1e-28		101508	Aureococcus	3e-67
436026	Guillardia	0		99212	Aureococcus	e-143		101583	Aureococcus	8e-30
436219	Guillardia	3e-31		99221	Phaeodactylum	6e-62		101734	Thalassiosira	7e-46
436388	Guillardia	2e-80		99225	Aureococcus	6e-40		101744	Aureococcus	6e-62
436484	Guillardia	3e-41		99245	Pythium	5e-30		101752	Phytophthora	5e-36
436544	Guillardia	4e-35		99421	Pythium	1e-31		101878	Thalassiosira	7e-25
436550	Guillardia	e-166		99428	Aureococcus	e-104		101909	Thalassiosira	6e-28
437154	Guillardia	6e-26		99431	Ectocarpus	5e-32		102067	Aureococcus	1e-55
437198	Guillardia	4e-23		99442	Phytophthora	6e-22		102145	Pythium	6e-21
437418	Guillardia	7e-75		99458	Phytophthora	5e-35		102200	Ectocarpus	6e-40
437427	Guillardia	3e-34		99464	Pythium	1e-26		102221	Thalassiosira	1e-93
437936	Guillardia	2e-48		99474	Aureococcus	3e-52		102279	Phytophthora	e-159
437972	Guillardia	4e-84		99508	Phytophthora	3e-21		102313	Ectocarpus	7e-29
438034	Guillardia	e-123		99592	Phytophthora	8e-70		102333	Thalassiosira	4e-40
438269	Guillardia	2e-58		99618	Ectocarpus	3e-84		102391	Aureococcus	6e-28
438497	Guillardia	1e-67		99643	Aureococcus	4e-27		102401	Aureococcus	4e-67
438508	Guillardia	3e-91		99665	Pythium	4e-74		102642	Pythium	1e-26
438620	Guillardia	8e-29		99684	Ectocarpus	2e-27		102654	Ectocarpus	7e-23
438678	Guillardia	1e-96		99692	Ectocarpus	1e-40		102682	Phaeodactylum	3e-63
439006	Guillardia	e-122		99697	Thalassiosira	6e-53		102779	Phytophthora	e-156
439060	Guillardia	e-161		99736	Ectocarpus	1e-32		102796	Phaeodactylum	6e-45
439414	Guillardia	6e-32		99796	Aureococcus	e-135		102872	Ectocarpus	6e-70
439420	Guillardia	4e-23		99814	Aureococcus	2e-54		102917	Ectocarpus	e-112
439611	GuillardiaNM	2e-34		99844	Phaeodactylum	3e-72		102933	Phaeodactylum	6e-23
439634	Guillardia	1e-28		99852	Phytophthora	2e-29		103045	Ectocarpus	2e-59
439791	GuillardiaNM	2e-62		99883	Ectocarpus	3e-24		103052	Pythium	2e-40
439928	Guillardia	9e-28		99890	Aureococcus	3e-51		103071	Thalassiosira	3e-93
440046	Guillardia	e-122		99919	Thalassiosira	8e-33		103106	Ectocarpus	3e-21
440267	Guillardia	6e-52		99920	Aureococcus	3e-66		103164	Phytophthora	e-158
440279	Guillardia	1e-58		99941	Aureococcus	3e-36		103211	Ectocarpus	2e-68
440369	Guillardia	3e-34		99975	Aureococcus	4e-65		103306	Phytophthora	4e-49
440394	Guillardia	9e-28		99991	Ectocarpus	4e-64		103314	Ectocarpus	1e-35
440449	Guillardia	1e-69		100094	Phaeodactylum	8e-32		103331	Phaeodactylum	2e-27
440958	Guillardia	4e-23		100128	Ectocarpus	1e-31		103393	Ectocarpus	5e-75
441130	Guillardia	9e-43		100134	Ectocarpus	1e-24		103420	Phaeodactylum	1e-23
441394	Guillardia	9e-31		100136	Aureococcus	2e-27		103477	Aureococcus	2e-36
441403	Guillardia	0		100149	Ectocarpus	e-111		103632	Phaeodactylum	3e-72
441451	Guillardia	4e-43		100158	Thalassiosira	8e-64		103694	Ectocarpus	2e-81
441626	Guillardia	4e-34		100162	Ectocarpus	2e-45		103852	Phytophthora	e-156
441722	Guillardia	0		100274	Ectocarpus	4e-84		103854	Pythium	2e-55
441908	Guillardia	3e-39		100287	Ectocarpus	2e-25		103887	Thalassiosira	4e-25
442035	Guillardia	3e-48		100321	Aureococcus	e-109		103901	Phaeodactylum	2e-35
442092	Guillardia	0		100420	Pythium	3e-43		103928	Phytophthora	2e-22
442242	Guillardia	e-118		100471	Aureococcus	5e-84		103942	Pythium	1e-37
442307	Guillardia	2e-95		100538	Thalassiosira	1e-22		103984	Pythium	2e-65
442456	Guillardia	1e-73		100640	Aureococcus	8e-42		104068	Phaeodactylum	2e-34
442619	GuillardiaNM	2e-76		100679	Aureococcus	6e-31		104114	Phytophthora	4e-46
442625	Guillardia	2e-75		100688	Phytophthora	1e-41		104144	Ectocarpus	e-120
442700	Guillardia	3e-55		100755	Ectocarpus	5e-48		104197	Thalassiosira	2e-28
442739	Guillardia	e-148		100848	Phytophthora	2e-25		104223	Aureococcus	2e-26
442764	Guillardia	e-102		100944	Thalassiosira	2e-38		104473	Phytophthora	2e-25
442922	Guillardia	5e-58		101062	Aureococcus	5e-68		104486	Phytophthora	2e-47
442986	Guillardia	e-129		101118	Phaeodactylum	1e-52		104517	Ectocarpus	9e-39
443003	Guillardia	0		101175	Aureococcus	2e-28		104593	Pythium	8e-28
443063	Guillardia	8e-26		101295	Phaeodactylum	4e-33		104660	Ectocarpus	e-125
443126	Guillardia	2e-75		101558	Aureococcus	2e-30		104752	Phaeodactylum	2e-80
443176	Guillardia	4e-47		101573	Thalassiosira	1e-28		104817	Phytophthora	6e-23
443440	GuillardiaNM	1e-82		101584	Ectocarpus	7e-24		104837	Phytophthora	9e-42
443869	Guillardia	e-122		101649	Thalassiosira	5e-44		104917	Phaeodactylum	2e-80
444112	Guillardia	2e-23		101666	Aureococcus	1e-34		105005	Pythium	5e-41
444144	Guillardia	0		101777	Phaeodactylum	2e-25		105115	Ectocarpus	1e-38
444559	Guillardia	9e-28		101833	Pythium	7e-29		105256	Phytophthora	2e-32
445172	Guillardia	3e-23		101851	Phaeodactylum	3e-25		105258	Phytophthora	2e-33
445183	Guillardia	9e-96		101902	Ectocarpus	6e-33		105261	Phytophthora	9e-43
445319	Guillardia	e-144		101924	Phaeodactylum	9e-61		105274	Phaeodactylum	1e-37
445330	Guillardia	2e-42		101938	Phytophthora	3e-23		105297	Ectocarpus	1e-24
445503	Guillardia	3e-80		101945	Thalassiosira	1e-38		105392	Aureococcus	1e-37
445538	Guillardia	9e-92		102068	Thalassiosira	8e-47		105559	Ectocarpus	2e-26
445664	Guillardia	1e-58		102092	Phaeodactylum	2e-53		105560	Ectocarpus	2e-58
445677	Guillardia	1e-44		102097	Aureococcus	6e-33		105587	Thalassiosira	e-123
445703	Guillardia	0		102122	Phytophthora	3e-63		105629	Phaeodactylum	1e-30
445719	Guillardia	5e-58		102166	Aureococcus	1e-28		105632	Phytophthora	2e-62
445986	Guillardia	1e-91		102266	Aureococcus	e-117		105656	Blastocystis	5e-48
446071	Guillardia	3e-36		102357	Phytophthora	0		105693	Ectocarpus	2e-46
446353	Guillardia	3e-28		102464	Phaeodactylum	3e-78		105764	Pythium	2e-47
446406	GuillardiaNM	2e-62		102634	Ectocarpus	8e-67		105830	Ectocarpus	7e-21
446458	Guillardia	2e-62		102676	Pythium	1e-34		105920	Phytophthora	5e-49
446534	Guillardia	1e-81		102688	Aureococcus	4e-34		105934	Phytophthora	e-124
446636	Guillardia	1e-45		102713	Thalassiosira	6e-32		105978	Pythium	3e-43
446966	Guillardia	e-119		102870	Ectocarpus	2e-22		105987	Phaeodactylum	3e-51
447058	Guillardia	8e-22		102881	Aureococcus	1e-61		106027	Phaeodactylum	1e-58
448144	Guillardia	3e-27		102976	Aureococcus	4e-35		106044	Phytophthora	6e-61
448279	Guillardia	1e-47		102993	Phaeodactylum	2e-59		106075	Aureococcus	2e-74
448295	Guillardia	4e-54		102999	Aureococcus	2e-24		106232	Pythium	5e-35
448402	Guillardia	2e-36		103101	Ectocarpus	8e-42		106403	Ectocarpus	1e-36
448423	Guillardia	2e-38		103111	Aureococcus	5e-42		106571	Ectocarpus	e-110
448662	Guillardia	4e-48		103122	Phaeodactylum	6e-31		106620	Ectocarpus	3e-57
448682	Guillardia	2e-32		103124	Ectocarpus	3e-35		106687	Phaeodactylum	1e-39
448976	Guillardia	5e-72		103206	Aureococcus	1e-40		106846	Ectocarpus	2e-30
449240	Guillardia	1e-29		103230	Thalassiosira	1e-30		106874	Blastocystis	9e-51
449432	Guillardia	6e-23		103399	Aureococcus	2e-28		106889	Pythium	e-168
449555	Guillardia	2e-43		103401	Aureococcus	5e-59		107007	Thalassiosira	1e-47
449789	Guillardia	e-122		103532	Pythium	6e-70		107049	Ectocarpus	4e-29
449816	Guillardia	e-112		103641	Pythium	5e-41		107116	Pythium	3e-38
449954	Guillardia	e-150		103667	Thalassiosira	8e-37		107221	Thalassiosira	e-137
449987	Guillardia	2e-23		103689	Ectocarpus	4e-40		107262	Phaeodactylum	6e-35
450395	Guillardia	1e-30		103709	Ectocarpus	2e-40		107299	Phytophthora	1e-22
450526	Guillardia	2e-36		103749	Phaeodactylum	3e-49		107350	Thalassiosira	3e-32
450581	Guillardia	e-132		103782	Ectocarpus	2e-59		107372	Phytophthora	4e-59
450583	Guillardia	4e-55		103783	Thalassiosira	3e-37		107493	Ectocarpus	9e-76
450832	Guillardia	4e-65		103784	Ectocarpus	1e-30		107529	Aureococcus	2e-31
450896	Guillardia	5e-25		103805	Pythium	3e-59		107530	Ectocarpus	2e-31
451516	Guillardia	1e-26		104012	Thalassiosira	2e-36		107536	Aureococcus	1e-71
451960	Guillardia	e-105		104042	Thalassiosira	e-126		107555	Ectocarpus	3e-31
451999	Guillardia	2e-66		104047	Ectocarpus	4e-88		107563	Pythium	1e-24
452041	Guillardia	2e-56		104054	Aureococcus	1e-86		107744	Phaeodactylum	2e-47
452168	Guillardia	3e-55		104191	Aureococcus	4e-42		107764	Phaeodactylum	2e-63
452262	Guillardia	3e-48		104209	Aureococcus	6e-28		107838	Phaeodactylum	1e-36
452462	Guillardia	2e-25		104255	Phytophthora	3e-25		107873	Ectocarpus	2e-32
452613	Guillardia	2e-24		104314	Phytophthora	2e-28		107910	Aureococcus	3e-24
452618	Guillardia	1e-68		104334	Aureococcus	3e-38		108103	Phaeodactylum	e-178
452690	Guillardia	2e-25		104340	Phytophthora	3e-43		108213	Pythium	1e-63
452696	Guillardia	2e-96		104342	Aureococcus	3e-42		108408	Phytophthora	2e-38
452937	Guillardia	7e-32		104344	Phytophthora	1e-41		108486	Ectocarpus	1e-57
452958	Guillardia	e-100		104368	Thalassiosira	2e-29		108628	Thalassiosira	4e-33
453046	Guillardia	1e-84		104413	Ectocarpus	7e-52		108696	Phytophthora	3e-33
453190	Guillardia	6e-46		104448	Aureococcus	1e-38		108699	Pythium	1e-60
453257	Guillardia	2e-25		104476	Aureococcus	2e-23		108721	Pythium	3e-36
453405	Guillardia	5e-21		104534	Aureococcus	1e-49		108736	Phytophthora	3e-93
453477	Guillardia	4e-52		104883	Pythium	7e-25		108738	Ectocarpus	e-113
453778	Guillardia	e-147		104970	Phaeodactylum	1e-24		108740	Thalassiosira	0
454068	Guillardia	2e-27		104985	Phaeodactylum	5e-43		108767	Phytophthora	0
454120	Guillardia	e-111		105067	Aureococcus	6e-57		108830	Ectocarpus	5e-45
454147	Guillardia	e-103		105116	Ectocarpus	1e-25		108847	Pythium	3e-86
454171	Guillardia	2e-29		105293	Pythium	8e-33		108954	Phytophthora	6e-27
454190	Guillardia	3e-57		105379	Aureococcus	5e-48		109105	Pythium	1e-29
454197	Guillardia	3e-32		105406	Aureococcus	e-115		109150	Pythium	2e-45
454294	Guillardia	7e-51		105413	Aureococcus	e-142		109156	Ectocarpus	9e-34
454431	Guillardia	3e-30		105459	Aureococcus	2e-33		109179	Ectocarpus	4e-23
454529	Guillardia	2e-21		105509	Thalassiosira	2e-57		109218	Phytophthora	2e-84
454604	Guillardia	2e-65		105638	Aureococcus	5e-23		109295	Phytophthora	6e-49
454878	Guillardia	2e-30		105675	Phaeodactylum	e-139		109343	Ectocarpus	6e-68
454897	Guillardia	0		105721	Pythium	3e-49		109433	Pythium	6e-31
455184	Guillardia	7e-73		105794	Phytophthora	e-123		109462	Pythium	3e-37
455277	Guillardia	9e-37		105876	Aureococcus	2e-36		109499	Ectocarpus	2e-42
455280	Guillardia	0		105977	Phaeodactylum	1e-92		109509	Pythium	2e-33
455300	Guillardia	7e-32		106164	Aureococcus	2e-26		109531	Phaeodactylum	2e-23
455437	Guillardia	2e-23		106187	Phaeodactylum	1e-56		109541	Ectocarpus	5e-35
455501	Guillardia	3e-43		106246	Aureococcus	3e-22		109589	Pythium	2e-41
455513	Guillardia	2e-33		106310	Ectocarpus	4e-24		109597	Thalassiosira	1e-47
455525	Guillardia	3e-27		106553	Aureococcus	4e-55		109633	Ectocarpus	5e-55
455543	Guillardia	e-136		106557	Aureococcus	6e-42		109660	Phytophthora	2e-44
455577	Guillardia	3e-27		106575	Ectocarpus	4e-35		109852	Phytophthora	7e-26
455597	Guillardia	6e-64		106740	Pythium	3e-29		110056	Ectocarpus	6e-43
455804	Guillardia	4e-75		106837	Phaeodactylum	7e-33		110069	Ectocarpus	1e-24
456411	Guillardia	6e-35		106865	Thalassiosira	2e-33		110175	Phytophthora	5e-93
456538	Guillardia	3e-37		106952	Ectocarpus	3e-25		110289	Pythium	1e-31
456581	Guillardia	2e-54		106956	Aureococcus	2e-27		110336	Ectocarpus	4e-41
456757	Guillardia	3e-47		107006	Thalassiosira	7e-77		110392	Blastocystis	8e-36
457155	Guillardia	2e-29		107041	Thalassiosira	4e-53		110438	Phytophthora	e-103
457163	Guillardia	1e-57		107051	Phytophthora	4e-70		110453	Phytophthora	9e-31
457301	Guillardia	2e-74		107052	Phaeodactylum	7e-46		110466	Pythium	1e-40
458099	Guillardia	4e-35		107054	Pythium	1e-34		110559	Ectocarpus	6e-91
458438	Guillardia	4e-38		107292	Thalassiosira	e-158		110598	Phytophthora	8e-31
458589	Guillardia	1e-28		107306	Phaeodactylum	4e-46		110678	Phytophthora	3e-73
458800	Guillardia	1e-28		107356	Phaeodactylum	4e-49		110683	Phytophthora	7e-36
458831	Guillardia	2e-86		107489	Ectocarpus	1e-29		110718	Ectocarpus	2e-74
458873	Guillardia	7e-80		107539	Phaeodactylum	e-111		110766	Aureococcus	2e-32
458993	Guillardia	1e-46		107610	Aureococcus	2e-22		110769	Pythium	8e-30
459051	Guillardia	e-106		107631	Phaeodactylum	2e-76		110795	Ectocarpus	2e-62
459056	Guillardia	e-101		107727	Phytophthora	7e-43		110869	Ectocarpus	2e-30
459060	Guillardia	3e-43		107728	Pythium	2e-40		110904	Ectocarpus	7e-21
459090	Guillardia	3e-22		107794	Aureococcus	3e-32		110976	Ectocarpus	2e-47
459240	Guillardia	2e-36		107828	Pythium	e-101		110978	Ectocarpus	7e-42
459364	Guillardia	0		107836	Thalassiosira	5e-30		110991	Pythium	3e-36
459533	Guillardia	4e-84		107880	Thalassiosira	6e-58		111100	Phaeodactylum	2e-40
459566	Guillardia	2e-94		107980	Phaeodactylum	5e-58		111251	Phytophthora	3e-28
459595	Guillardia	3e-34		107983	Ectocarpus	4e-26		111286	Phytophthora	e-148
459819	Guillardia	4e-67		108038	Ectocarpus	1e-37		111299	Phaeodactylum	2e-51
459881	Guillardia	5e-30		108048	Aureococcus	2e-69		111319	Phaeodactylum	2e-56
460094	Guillardia	4e-30		108238	Aureococcus	2e-61		111357	Pythium	3e-31
460113	Guillardia	4e-37		108437	Aureococcus	5e-35		111436	Ectocarpus	4e-65
460231	Guillardia	5e-35		108455	Aureococcus	5e-23		111547	Ectocarpus	1e-42
460356	Guillardia	4e-52		108458	Thalassiosira	6e-78		111624	Ectocarpus	2e-28
460604	Guillardia	6e-70		108460	Pythium	1e-30		111682	Phaeodactylum	3e-37
460651	Guillardia	4e-51		108586	Aureococcus	e-138		112000	Phytophthora	2e-37
460822	Guillardia	2e-52		108647	Phytophthora	2e-41		112001	Pythium	8e-37
460988	Guillardia	e-111		108711	Ectocarpus	e-128		112013	Phytophthora	7e-50
461108	Guillardia	6e-64		108768	Aureococcus	7e-52		112034	Ectocarpus	2e-72
461250	Guillardia	2e-58		108863	Aureococcus	3e-38		112035	Thalassiosira	3e-91
461628	Guillardia	e-118		108874	Pythium	1e-33		112036	Ectocarpus	4e-36
461699	Guillardia	e-118		108879	Ectocarpus	7e-22		112038	Aureococcus	6e-56
461771	Guillardia	3e-50		109098	Pythium	5e-35		112147	Pythium	4e-24
461962	Guillardia	e-144		109194	Ectocarpus	4e-32		112247	Ectocarpus	1e-23
462013	Guillardia	5e-25		109211	Thalassiosira	8e-71		112340	Ectocarpus	2e-31
462082	Guillardia	3e-92		109217	Phaeodactylum	4e-49		112421	Ectocarpus	1e-36
462238	Guillardia	5e-26		109218	Phaeodactylum	e-158		112464	Pythium	8e-31
462459	Guillardia	2e-68		109255	Pythium	2e-29		112878	Phaeodactylum	3e-41
462681	Guillardia	7e-23		109298	Aureococcus	6e-40		112889	Ectocarpus	1e-33
463107	Guillardia	1e-34		109312	Ectocarpus	6e-37		112960	Phytophthora	3e-49
463495	Guillardia	6e-60		109321	Pythium	1e-29		113039	Aureococcus	2e-23
463681	Guillardia	3e-70		109369	Ectocarpus	5e-30		113049	Pythium	1e-62
463708	Guillardia	9e-67		109490	Blastocystis	e-124		113110	Aureococcus	7e-33
463908	Guillardia	2e-28		109556	Aureococcus	2e-27		113113	Pythium	8e-38
464264	Guillardia	1e-35		109634	Ectocarpus	2e-41		113138	Phytophthora	1e-31
464321	Guillardia	2e-28		109758	Aureococcus	6e-64		113250	Phytophthora	3e-35
464356	Guillardia	3e-54		109829	Phaeodactylum	5e-59		113436	Thalassiosira	8e-64
464476	Guillardia	2e-71		109907	Aureococcus	1e-37		113438	Thalassiosira	4e-67
464698	Guillardia	0		109921	Phaeodactylum	2e-24		113578	Ectocarpus	0
464982	Guillardia	3e-34		109922	Phaeodactylum	e-107		113609	Aureococcus	1e-70
465281	Guillardia	e-121		110255	Aureococcus	3e-38		113648	Blastocystis	2e-36
465365	Guillardia	1e-25		110301	Phaeodactylum	4e-53		113677	Ectocarpus	2e-55
465530	Guillardia	e-133		110422	Phytophthora	1e-41		113690	Aureococcus	2e-51
465828	Guillardia	3e-74		110527	Aureococcus	1e-28		113726	Phytophthora	3e-28
465884	Guillardia	2e-21		110584	Aureococcus	4e-82		113807	Pythium	1e-73
465895	Guillardia	3e-21		110650	Aureococcus	2e-64		113828	Aureococcus	3e-23
466479	Guillardia	5e-88		110702	Thalassiosira	7e-25		113862	Thalassiosira	1e-23
466525	Guillardia	e-103		110781	Ectocarpus	5e-48		113893	Ectocarpus	4e-48
466613	Guillardia	7e-45		110859	Ectocarpus	6e-53		113900	Phaeodactylum	8e-37
466894	Guillardia	2e-76		110861	Ectocarpus	2e-44		113994	Ectocarpus	8e-49
467139	Guillardia	e-103		110884	Pythium	9e-33		114157	Pythium	e-148
467173	Guillardia	1e-55		110965	Pythium	e-171		114190	Ectocarpus	4e-35
467182	Guillardia	1e-55		111040	Thalassiosira	1e-52		114192	Pythium	8e-22
467193	Guillardia	0		111067	Ectocarpus	1e-40		114247	Pythium	4e-28
467360	Guillardia	e-107		111106	Blastocystis	4e-31		114417	Phytophthora	7e-66
467364	Guillardia	3e-37		111129	Aureococcus	4e-30		114452	Ectocarpus	5e-41
467505	Guillardia	e-101		111161	Pythium	2e-24		114473	Aureococcus	9e-30
467532	Guillardia	1e-36		111175	Aureococcus	4e-41		114528	Phaeodactylum	2e-52
467559	Guillardia	4e-23		111195	Aureococcus	2e-21		114545	Phytophthora	9e-24
467666	Guillardia	2e-40		111272	Thalassiosira	1e-28		114664	Thalassiosira	e-108
467765	Guillardia	3e-32		111338	Thalassiosira	3e-81		114854	Ectocarpus	1e-25
467805	Guillardia	3e-29		111411	Pythium	3e-43		114910	Pythium	e-158
467862	Guillardia	8e-22		111477	Blastocystis	4e-30		114938	Phaeodactylum	3e-28
468073	Guillardia	3e-46		111521	Aureococcus	7e-33		115004	Pythium	1e-80
468480	Guillardia	e-148		111533	Aureococcus	4e-62		115136	Aureococcus	4e-62
468558	Guillardia	2e-30		111549	Thalassiosira	7e-23		115180	Phytophthora	4e-47
468650	Guillardia	8e-48		111554	Aureococcus	3e-60		115425	Phaeodactylum	1e-25
468694	Guillardia	2e-68		111563	Aureococcus	2e-34		115434	Phytophthora	2e-24
468791	Guillardia	1e-31		111674	Ectocarpus	6e-43		115501	Thalassiosira	8e-32
468817	Guillardia	2e-45		111788	Aureococcus	2e-49		115520	Phytophthora	e-104
468865	Guillardia	6e-39		111834	Aureococcus	4e-69		115575	Phytophthora	2e-55
468866	GuillardiaNM	e-120		111846	Thalassiosira	1e-52		115669	Phytophthora	8e-83
469008	Guillardia	1e-43		111890	Phaeodactylum	9e-79		115708	Thalassiosira	1e-51
469373	Guillardia	3e-30		111956	Pythium	3e-61		115817	Pythium	1e-47
469515	Guillardia	1e-52		112089	Aureococcus	e-113		116064	Phaeodactylum	2e-40
469809	Guillardia	3e-47		112101	Thalassiosira	1e-38		116122	Phytophthora	6e-45
470572	Guillardia	8e-26		112105	Aureococcus	2e-59		116186	Ectocarpus	9e-72
470631	Guillardia	3e-53		112253	Aureococcus	9e-36		116376	Pythium	2e-69
470695	Guillardia	4e-72		112266	Thalassiosira	1e-51		116414	Pythium	0
470725	Guillardia	e-122		112267	Aureococcus	2e-46		116480	Pythium	3e-27
470997	Guillardia	0		112277	Pythium	2e-88		116482	Ectocarpus	3e-24
471383	Guillardia	7e-64		112318	Thalassiosira	1e-27		116538	Phytophthora	3e-47
471743	Guillardia	3e-27		112355	Phytophthora	7e-35		116783	Ectocarpus	1e-77
471782	Guillardia	2e-31		112374	Ectocarpus	4e-42		116803	Ectocarpus	2e-41
				112566	Aureococcus	e-108		116826	Pythium	9e-27
				112616	Phaeodactylum	9e-45		116847	Ectocarpus	2e-57
				112617	Aureococcus	3e-31		117045	Ectocarpus	8e-21
				112677	Ectocarpus	6e-43		117108	Ectocarpus	9e-64
				112799	Phaeodactylum	6e-55		117383	Ectocarpus	3e-37
				112805	Aureococcus	7e-67		117470	Thalassiosira	e-176
				112936	Blastocystis	1e-52		117499	Ectocarpus	3e-29
				112952	Aureococcus	2e-51		117517	Ectocarpus	6e-54
				113060	Aureococcus	e-113		117739	Phytophthora	e-110
				113063	Thalassiosira	3e-64		117769	Phytophthora	2e-23
				113079	Aureococcus	1e-49		117805	Ectocarpus	3e-27
				113082	Phaeodactylum	1e-35		117950	Thalassiosira	4e-25
				113221	Aureococcus	1e-58		118033	Ectocarpus	3e-70
				113311	Ectocarpus	1e-47		118050	Pythium	4e-41
				113443	Phaeodactylum	2e-34		118206	Pythium	9e-23
				113511	Phaeodactylum	5e-37		118263	Phytophthora	3e-23
				113513	Ectocarpus	e-169		118270	Phaeodactylum	3e-46
				113541	Thalassiosira	1e-48		118383	Pythium	4e-39
				113575	Aureococcus	4e-42		118549	Thalassiosira	2e-48
				113587	Aureococcus	3e-60		118684	Phytophthora	7e-44
				113643	Aureococcus	0		118687	Phytophthora	1e-42
				113658	Aureococcus	3e-36		118763	Phytophthora	2e-57
				113663	Aureococcus	4e-39		118808	Ectocarpus	2e-23
				113665	Ectocarpus	2e-41		118868	Phaeodactylum	2e-79
				113713	Aureococcus	2e-69		118871	Phytophthora	6e-22
				113747	Aureococcus	2e-54		118874	Phytophthora	5e-22
				113752	Thalassiosira	5e-25		119182	Phytophthora	5e-50
				114003	Aureococcus	4e-42		119208	Pythium	7e-29
				114081	Pythium	7e-69		119213	Ectocarpus	2e-22
				114119	Aureococcus	2e-59		119263	Ectocarpus	4e-77
				114121	Phytophthora	e-107		119280	Phytophthora	4e-51
				114164	Aureococcus	4e-28		119292	Ectocarpus	9e-25
				114215	Thalassiosira	5e-57		119546	Ectocarpus	3e-86
				114233	Aureococcus	1e-63		119620	Pythium	e-160
				114244	Phaeodactylum	1e-91		119624	Aureococcus	1e-24
				114364	Aureococcus	2e-91		119691	Phytophthora	1e-40
				114377	Ectocarpus	4e-57		119740	Phaeodactylum	9e-28
				114433	Blastocystis	1e-59		119941	Pythium	e-171
				114466	Ectocarpus	4e-48		119964	Phytophthora	e-169
				114689	Aureococcus	8e-26		120030	Thalassiosira	1e-28
				114757	Aureococcus	9e-23		120189	Ectocarpus	6e-34
				114810	Aureococcus	5e-58		120362	Ectocarpus	3e-46
				114841	Thalassiosira	2e-23		120376	Pythium	7e-49
				114877	Aureococcus	9e-35		120449	Pythium	1e-25
				114929	Phytophthora	2e-29		120472	Aureococcus	3e-41
				114954	Aureococcus	1e-64		120636	Pythium	3e-26
				115127	Aureococcus	2e-64		120666	Phaeodactylum	1e-39
				115214	Ectocarpus	2e-53		120829	Ectocarpus	1e-31
				115274	Phaeodactylum	4e-70		120938	Thalassiosira	6e-47
				115320	Aureococcus	2e-69		120969	Aureococcus	2e-35
				115368	Aureococcus	1e-58		120972	Pythium	6e-43
				115369	Aureococcus	3e-23		121029	Ectocarpus	5e-65
				115392	Aureococcus	6e-75		121139	Aureococcus	4e-48
				115527	Phaeodactylum	3e-32		121403	Ectocarpus	6e-21
				115562	Aureococcus	1e-89		121440	Phaeodactylum	1e-22
				115570	Ectocarpus	8e-62		121509	Pythium	e-175
				115633	Phaeodactylum	7e-25		121663	Phytophthora	e-151
				115645	Pythium	1e-30		121746	Phaeodactylum	4e-57
				115660	Phaeodactylum	3e-71		121823	Pythium	4e-39
				115753	Ectocarpus	2e-25		121917	Pythium	2e-39
				115759	Pythium	1e-29		122093	Ectocarpus	4e-47
				115873	Aureococcus	2e-67		122147	Pythium	1e-85
				115906	Aureococcus	3e-23		122295	Ectocarpus	5e-48
				115948	Aureococcus	2e-28		122514	Aureococcus	1e-39
				115992	Aureococcus	2e-85		122539	Ectocarpus	6e-27
				116015	Aureococcus	6e-38		122608	Phytophthora	2e-45
				116210	Phaeodactylum	6e-54		122614	Ectocarpus	4e-39
				116249	Aureococcus	1e-71		122779	Aureococcus	3e-48
				116300	Phaeodactylum	3e-25		122806	Ectocarpus	2e-40
				116378	Pythium	2e-24		122812	Phytophthora	5e-31
				116499	Phaeodactylum	9e-45		122871	Ectocarpus	8e-37
				116528	Aureococcus	4e-22		122922	Aureococcus	1e-44
				116638	Aureococcus	7e-46		122956	Phytophthora	2e-37
				116742	Aureococcus	8e-23		131413	Phytophthora	9e-41
				116744	Aureococcus	9e-65		131523	Thalassiosira	1e-44
				116799	Aureococcus	4e-43		131550	Phytophthora	9e-61
				116832	Pythium	e-106		131584	Pythium	1e-89
				116858	Phaeodactylum	8e-30		131712	Pythium	2e-39
				116863	Phytophthora	0		131760	Aureococcus	2e-24
				116875	Aureococcus	2e-25		132115	Pythium	9e-40
				116892	Aureococcus	4e-23		132116	Thalassiosira	9e-21
				116937	Thalassiosira	e-117		132258	Ectocarpus	9e-46
				117187	Phaeodactylum	2e-34		132377	Phytophthora	3e-57
				117272	Aureococcus	6e-79		132477	Pythium	1e-26
				117293	Ectocarpus	3e-44		132591	Ectocarpus	5e-25
				117316	Aureococcus	9e-31		132641	Thalassiosira	2e-28
				117353	Phaeodactylum	1e-22		132650	Aureococcus	6e-80
				117377	Aureococcus	e-110		132707	Phytophthora	3e-90
				117381	Thalassiosira	2e-38		132714	Phaeodactylum	4e-50
				117406	Phaeodactylum	e-111		132875	Phytophthora	4e-42
				117547	Aureococcus	9e-48		132940	Ectocarpus	5e-30
				117677	Phaeodactylum	3e-26		132989	Ectocarpus	8e-53
				117700	Aureococcus	2e-77		133396	Phytophthora	e-120
				117814	Ectocarpus	8e-21		133463	Pythium	2e-72
				117839	Aureococcus	7e-54		133572	Ectocarpus	e-161
				118009	Aureococcus	e-152		133641	Thalassiosira	5e-49
				118046	Aureococcus	8e-41		133658	Pythium	2e-34
				118183	Ectocarpus	7e-22		133874	Ectocarpus	2e-37
				118228	Aureococcus	2e-25		133881	Pythium	2e-28
				118308	Phaeodactylum	1e-46		133922	Pythium	2e-39
				118363	Pythium	5e-25		133995	Ectocarpus	e-120
				118415	Thalassiosira	3e-44		134322	Phytophthora	1e-95
				118576	Aureococcus	9e-95		134574	Phytophthora	1e-39
				118610	Aureococcus	9e-34		134618	Phaeodactylum	7e-54
				118624	Aureococcus	9e-24		134639	Aureococcus	4e-31
				118718	Phytophthora	1e-46		134689	Phytophthora	6e-79
				118788	Pythium	2e-29		134793	Phytophthora	4e-27
				118843	Aureococcus	3e-43		134840	Aureococcus	7e-63
				118844	Aureococcus	e-173		134903	Pythium	5e-80
				118858	Pythium	1e-43		135120	Aureococcus	1e-51
				118901	Phaeodactylum	1e-34		135154	Phytophthora	2e-55
				118927	Phytophthora	1e-48		135155	Thalassiosira	6e-31
				118978	Ectocarpus	4e-42		135169	Aureococcus	4e-30
				119076	Phaeodactylum	3e-43		135342	Pythium	e-149
				119154	Thalassiosira	6e-53		135519	Pythium	e-114
				119304	Ectocarpus	2e-61		135550	Ectocarpus	1e-41
				119352	Thalassiosira	5e-78		135552	Phytophthora	4e-46
				119371	Aureococcus	1e-86		135583	Aureococcus	3e-22
				119402	Aureococcus	4e-80		135584	Thalassiosira	2e-23
				119413	Phaeodactylum	3e-27		135823	Phytophthora	1e-36
				119423	Aureococcus	5e-74		135897	Phytophthora	3e-47
				119430	Aureococcus	3e-31		136143	Phytophthora	2e-44
				119597	Phaeodactylum	5e-21		136157	Phytophthora	1e-27
				119606	Aureococcus	6e-31		136393	Aureococcus	6e-52
				119610	Aureococcus	2e-33		136450	Ectocarpus	2e-26
				119618	Pythium	2e-78		136466	Pythium	0
				119685	Phaeodactylum	3e-24		136549	Ectocarpus	2e-22
				119690	Aureococcus	3e-39		136717	Aureococcus	6e-36
				119727	Aureococcus	1e-53		136733	Phytophthora	6e-33
				119779	Aureococcus	5e-30		136922	Ectocarpus	6e-90
				119786	Thalassiosira	6e-56		136980	Ectocarpus	3e-25
				120052	Phytophthora	1e-41		137051	Phytophthora	1e-71
				120154	Phaeodactylum	2e-60		137316	Phaeodactylum	8e-61
				120158	Thalassiosira	3e-36		137494	Pythium	6e-38
				120202	Thalassiosira	2e-44		137708	Aureococcus	8e-25
				120287	Ectocarpus	5e-41		137812	Ectocarpus	4e-26
				120387	Ectocarpus	2e-36		137846	Aureococcus	9e-56
				120413	Aureococcus	5e-65		137950	Ectocarpus	8e-46
				120452	Aureococcus	2e-27		138320	Phaeodactylum	3e-40
				120475	Ectocarpus	4e-64		138346	Aureococcus	2e-42
				120517	Phaeodactylum	2e-32		138358	Phytophthora	4e-37
				120521	Thalassiosira	8e-54		138392	Pythium	5e-30
				120600	Thalassiosira	3e-26		138455	Thalassiosira	2e-35
				120691	Aureococcus	2e-71		138499	Ectocarpus	3e-32
				120727	Phaeodactylum	2e-26		138770	Ectocarpus	7e-67
				120739	Aureococcus	6e-75		138861	Ectocarpus	2e-35
				120839	Phaeodactylum	3e-60		139276	Ectocarpus	5e-22
				120892	Aureococcus	4e-44		139286	Phaeodactylum	4e-42
				120984	Aureococcus	4e-51		139343	Aureococcus	1e-58
				121144	Phaeodactylum	6e-41		139432	Thalassiosira	1e-39
				121151	Phaeodactylum	2e-35		139691	Ectocarpus	3e-30
				121169	Phytophthora	6e-52		139792	Phaeodactylum	5e-27
				121183	Aureococcus	e-138		140027	Ectocarpus	1e-46
				121207	Aureococcus	1e-64		140066	Ectocarpus	7e-41
				121239	Aureococcus	6e-22		140123	Ectocarpus	6e-59
				121249	Aureococcus	e-134		140207	Pythium	4e-50
				121552	Thalassiosira	3e-77		140367	Phytophthora	6e-36
				121633	Phaeodactylum	1e-35		140486	Pythium	8e-23
				121655	Phytophthora	7e-45		140568	Phytophthora	5e-39
				121662	Aureococcus	2e-35		140682	Phytophthora	3e-25
				121734	Aureococcus	7e-23		140761	Ectocarpus	4e-27
				121756	Thalassiosira	2e-35		140781	Pythium	1e-52
				121882	Ectocarpus	1e-33		141027	Ectocarpus	8e-27
				121885	Aureococcus	1e-34		141069	Ectocarpus	8e-28
				121923	Phaeodactylum	2e-34		141110	Phytophthora	2e-25
				122012	Aureococcus	2e-71		141181	Blastocystis	2e-23
				122142	Aureococcus	1e-86		141196	Ectocarpus	2e-88
				122156	Blastocystis	4e-30		141309	Phytophthora	6e-35
				122214	Ectocarpus	1e-41		141317	Ectocarpus	2e-47
				122259	Aureococcus	9e-70		141456	Ectocarpus	8e-45
				122460	Thalassiosira	4e-28		141484	Pythium	2e-28
				122535	Aureococcus	2e-28		141645	Thalassiosira	2e-54
				122577	Pythium	3e-42		141646	Ectocarpus	4e-31
				122630	Aureococcus	5e-33		141784	Ectocarpus	5e-30
				122799	Aureococcus	8e-31		141826	Ectocarpus	7e-40
				122967	Ectocarpus	4e-46		142088	Ectocarpus	e-127
				122975	Phaeodactylum	2e-36		142120	Phytophthora	5e-21
				122981	Phaeodactylum	2e-26		142126	Pythium	e-115
				122986	Thalassiosira	9e-36		142337	Phytophthora	3e-67
				123202	Phaeodactylum	2e-30		142486	Thalassiosira	1e-43
				123226	Aureococcus	1e-23		142518	Thalassiosira	5e-22
				123290	Ectocarpus	8e-35		142570	Aureococcus	1e-29
				123461	Phaeodactylum	2e-42		142729	Phytophthora	7e-41
				123471	Aureococcus	6e-27		142806	Pythium	5e-40
				123484	Thalassiosira	1e-23		142917	Ectocarpus	3e-52
				123552	Aureococcus	2e-26		142974	Phytophthora	3e-57
				123595	Aureococcus	6e-44		143016	Ectocarpus	1e-50
				123816	Aureococcus	1e-32		143491	Aureococcus	8e-22
				123869	Ectocarpus	6e-23		143524	Pythium	9e-24
				123894	Thalassiosira	4e-33		143731	Pythium	3e-59
				124019	Ectocarpus	e-121		143905	Phaeodactylum	e-108
				124048	Aureococcus	4e-61		144014	Ectocarpus	1e-23
				124166	Pythium	4e-25		144126	Ectocarpus	2e-49
				124223	Phaeodactylum	4e-44		144311	Aureococcus	1e-43
				124246	Thalassiosira	2e-58		144609	Phaeodactylum	1e-28
				124343	Aureococcus	6e-30		144696	Pythium	9e-53
				124402	Aureococcus	2e-22		145053	Pythium	1e-38
				124429	Ectocarpus	5e-23		145095	Pythium	0
				124527	Ectocarpus	6e-32		145280	Aureococcus	1e-29
				124610	Phaeodactylum	7e-47		145302	Thalassiosira	3e-44
				124734	Aureococcus	8e-51		145478	Ectocarpus	7e-62
				124809	Aureococcus	2e-39		145537	Pythium	6e-21
				124811	Aureococcus	2e-45		145647	Phytophthora	2e-27
				124838	Ectocarpus	5e-26		145771	Phytophthora	7e-36
				124936	Pythium	5e-51		146036	Phytophthora	4e-36
				125073	Aureococcus	5e-23		146213	Pythium	9e-47
				125267	Aureococcus	1e-22		146465	Pythium	0
				125274	Pythium	2e-24		146491	Aureococcus	2e-79
				125279	Aureococcus	2e-29		146585	Phytophthora	3e-43
				125345	Aureococcus	1e-31		146591	Aureococcus	3e-25
				125420	Aureococcus	1e-39		146693	Phaeodactylum	5e-53
				125570	Aureococcus	1e-23		146773	Phytophthora	e-163
				125589	Pythium	4e-24		146804	Ectocarpus	1e-51
				125646	Pythium	3e-33		146838	Ectocarpus	2e-30
				125654	Phytophthora	5e-31		146844	Ectocarpus	4e-31
				193810	Thalassiosira	2e-80		147031	Ectocarpus	1e-21
				193870	Aureococcus	3e-29		147051	Ectocarpus	3e-73
				193952	Aureococcus	5e-61		147172	Ectocarpus	5e-64
				194023	Aureococcus	1e-48		147367	Phaeodactylum	4e-25
				194176	Ectocarpus	2e-43		147476	Thalassiosira	1e-53
				194234	Aureococcus	2e-36		147631	Pythium	2e-29
				194255	Phytophthora	7e-23		147632	Pythium	7e-27
				194264	Thalassiosira	1e-35		147664	Pythium	6e-28
				194356	Phaeodactylum	1e-34		147722	Thalassiosira	5e-26
				194378	Aureococcus	e-101		147780	Thalassiosira	2e-42
				194384	Aureococcus	e-109		147803	Ectocarpus	8e-24
				194445	Aureococcus	5e-43		147863	Aureococcus	3e-73
				194512	Blastocystis	2e-30		147933	Ectocarpus	2e-71
				194566	Phytophthora	9e-27		147945	Pythium	8e-26
				194568	Thalassiosira	e-118		147954	Ectocarpus	3e-40
				194579	Aureococcus	5e-58		148018	Thalassiosira	3e-41
				194603	Pythium	2e-29		148112	Ectocarpus	2e-32
				194620	Ectocarpus	1e-60		148120	Phytophthora	6e-98
				194627	Ectocarpus	4e-27		148122	Ectocarpus	e-176
				194638	Thalassiosira	1e-39		148138	Phytophthora	4e-35
				194665	Thalassiosira	4e-30		148434	Aureococcus	1e-27
				194671	Aureococcus	1e-55		148473	Aureococcus	4e-24
				194677	Pythium	e-116		148481	Pythium	4e-29
				194767	Thalassiosira	7e-31		148588	Phytophthora	1e-28
				194839	Thalassiosira	e-122		148660	Phytophthora	3e-52
				194861	Pythium	6e-41		148675	Pythium	3e-53
				195025	Phaeodactylum	2e-21		148758	Pythium	9e-78
				195074	Ectocarpus	3e-24		148825	Aureococcus	3e-29
				195080	Thalassiosira	2e-28		149019	Phaeodactylum	2e-21
				195267	Pythium	9e-32		149232	Aureococcus	5e-41
				195465	Aureococcus	2e-64		149250	Thalassiosira	5e-25
				195882	Aureococcus	2e-22		149677	Thalassiosira	3e-47
				196023	Aureococcus	3e-22		149680	Aureococcus	9e-24
				196059	Thalassiosira	1e-28		149692	Ectocarpus	1e-39
				196070	Aureococcus	1e-32		149705	Pythium	7e-58
				196126	Phaeodactylum	7e-26		149716	Aureococcus	9e-31
				196227	Aureococcus	8e-42		149726	Phaeodactylum	3e-31
				196284	Thalassiosira	6e-49		149782	Pythium	0
				196318	Thalassiosira	3e-60		149827	Phaeodactylum	1e-39
				196417	Thalassiosira	7e-27		149872	Ectocarpus	6e-54
				196427	Aureococcus	8e-34		149994	Pythium	e-159
				196452	Thalassiosira	5e-28		150004	Ectocarpus	7e-79
				196510	Pythium	1e-35		150165	Ectocarpus	8e-60
				196548	Aureococcus	4e-39		150172	Pythium	1e-29
				196680	Phaeodactylum	9e-22		150286	Thalassiosira	e-177
				196686	Pythium	1e-21		150304	Ectocarpus	3e-53
				196709	Aureococcus	7e-70		150466	Pythium	4e-79
				196713	Aureococcus	2e-82		150485	Ectocarpus	e-158
				196824	Thalassiosira	3e-29		150723	Phaeodactylum	e-130
				196841	Aureococcus	3e-37		150773	Pythium	2e-42
				196872	Aureococcus	3e-58		150788	Phytophthora	6e-23
				196931	Aureococcus	6e-26		150835	Ectocarpus	e-117
				197070	Thalassiosira	3e-43		150959	Phytophthora	1e-35
				197126	Ectocarpus	1e-59		151026	Thalassiosira	1e-34
				197163	Ectocarpus	1e-25		151134	Phaeodactylum	e-108
				197239	Aureococcus	7e-33		151218	Ectocarpus	5e-68
				197255	Phaeodactylum	1e-31		151232	Thalassiosira	2e-23
				197311	Aureococcus	6e-44		151244	Ectocarpus	6e-85
				197387	Thalassiosira	2e-73		151280	Pythium	1e-49
				197397	Aureococcus	7e-85		151406	Ectocarpus	4e-55
				197537	Phaeodactylum	2e-22		151413	Pythium	4e-79
				197557	Aureococcus	2e-39		151550	Blastocystis	2e-58
				197609	Thalassiosira	2e-34		151602	Aureococcus	6e-25
				197656	Phaeodactylum	6e-27		151652	Phytophthora	4e-35
				197672	Phytophthora	1e-23		151788	Ectocarpus	1e-37
				197872	Ectocarpus	9e-38		152077	Pythium	2e-44
				197883	Phaeodactylum	2e-41		152177	Ectocarpus	1e-37
				198024	Aureococcus	0		152240	Pythium	3e-26
				198033	Phaeodactylum	2e-22		152358	Ectocarpus	4e-51
				198111	Thalassiosira	3e-23		152375	Ectocarpus	3e-24
				198201	Phaeodactylum	1e-66		152388	Ectocarpus	2e-26
				198239	Phytophthora	6e-30		152496	Aureococcus	9e-59
				198312	Ectocarpus	9e-77		152584	Phaeodactylum	4e-58
				198328	Phytophthora	1e-96		152620	Ectocarpus	7e-27
				198344	Phytophthora	7e-63		152621	Ectocarpus	2e-27
				198405	Aureococcus	1e-58		152654	Phaeodactylum	1e-39
				198420	Aureococcus	2e-74		152655	Ectocarpus	2e-65
				198434	Ectocarpus	6e-22		152657	Phaeodactylum	6e-23
				198467	Aureococcus	4e-49		152659	Blastocystis	6e-31
				198494	Phaeodactylum	9e-34		152728	Aureococcus	1e-33
				198536	Aureococcus	1e-37		152749	Phaeodactylum	6e-25
				198604	Phaeodactylum	2e-29		152754	Pythium	4e-40
				198605	Ectocarpus	7e-28		152839	Ectocarpus	2e-43
				198673	Thalassiosira	2e-87		152902	Ectocarpus	3e-39
				198732	Phytophthora	3e-23		152903	Pythium	e-175
				198841	Thalassiosira	1e-43		152909	Phaeodactylum	6e-51
				198889	Phaeodactylum	4e-24		153028	Aureococcus	e-139
				198901	Aureococcus	1e-54		153123	Ectocarpus	7e-48
				198928	Thalassiosira	5e-47		153127	Phaeodactylum	7e-40
				198939	Phaeodactylum	4e-43		153263	Thalassiosira	2e-33
				198981	Aureococcus	7e-28		153418	Phytophthora	2e-30
				199030	Ectocarpus	6e-25		153512	Thalassiosira	2e-59
				199070	Aureococcus	2e-83		153541	Phytophthora	6e-24
				199278	Aureococcus	4e-21		153719	Ectocarpus	1e-75
				199335	Phytophthora	e-129		153725	Ectocarpus	5e-61
				199401	Aureococcus	1e-39		153788	Phaeodactylum	e-133
				199432	Thalassiosira	3e-35		153900	Thalassiosira	8e-30
				199455	Aureococcus	9e-28		153965	Blastocystis	4e-57
				199466	Thalassiosira	3e-25		153996	Aureococcus	2e-44
				199520	Phytophthora	4e-27		154023	Thalassiosira	2e-55
				199533	Ectocarpus	2e-40		154040	Aureococcus	2e-34
				199541	Aureococcus	4e-33		154132	Phaeodactylum	1e-81
				199589	Phytophthora	e-117		154245	Ectocarpus	2e-46
				199615	Phaeodactylum	1e-49		154316	Ectocarpus	3e-58
				199768	Aureococcus	e-141		154318	Pythium	5e-43
				199815	Ectocarpus	1e-74		154354	Ectocarpus	e-140
				199868	Thalassiosira	4e-59		154411	Aureococcus	6e-80
				199908	Phytophthora	3e-29		154447	Phaeodactylum	1e-57
				199915	Aureococcus	6e-35		154547	Phytophthora	3e-22
				199932	Aureococcus	6e-81		154866	Phaeodactylum	9e-44
				199949	Aureococcus	5e-89		154910	Phaeodactylum	9e-41
				200012	Phaeodactylum	4e-51		155064	Thalassiosira	1e-43
				200064	Thalassiosira	2e-52		155261	Phaeodactylum	1e-96
				200099	Phaeodactylum	1e-34		155289	Pythium	e-102
				200154	Thalassiosira	2e-26		155346	Pythium	2e-61
				200290	Pythium	0		155384	Ectocarpus	3e-21
				200328	Aureococcus	1e-89		155592	Phytophthora	6e-25
				200525	Thalassiosira	3e-47		155601	Ectocarpus	2e-40
				200530	Phaeodactylum	5e-33		155612	Ectocarpus	9e-63
				200617	Pythium	5e-24		155681	Thalassiosira	3e-54
				200681	Phaeodactylum	5e-29		155712	Phytophthora	e-168
				200748	Ectocarpus	1e-42		155718	Pythium	e-150
				200815	Phaeodactylum	1e-40		155839	Ectocarpus	9e-33
				200963	Aureococcus	1e-37		155908	Ectocarpus	9e-55
				201022	Aureococcus	8e-30		155909	Thalassiosira	9e-33
				201051	Aureococcus	3e-46		155962	Phaeodactylum	6e-37
				201096	Ectocarpus	6e-34		155994	Thalassiosira	6e-77
				201139	Ectocarpus	4e-34		156077	Thalassiosira	3e-49
				201189	Aureococcus	3e-46		156143	Ectocarpus	3e-47
				201303	Aureococcus	e-153		156181	Ectocarpus	4e-52
				201307	Phaeodactylum	5e-52		156239	Phaeodactylum	1e-38
				201334	Pythium	e-121		156506	Aureococcus	4e-40
				201402	Thalassiosira	1e-52		156619	Thalassiosira	2e-29
				201406	Thalassiosira	5e-53		156638	Ectocarpus	1e-80
				201455	Thalassiosira	2e-79		156659	Ectocarpus	4e-48
				201504	Thalassiosira	8e-54		156767	Ectocarpus	7e-59
				201512	Aureococcus	9e-42		156769	Ectocarpus	3e-39
				201514	Phaeodactylum	2e-32		156787	Thalassiosira	e-153
				201543	Phaeodactylum	1e-31		156815	Ectocarpus	2e-75
				201552	Pythium	6e-89		156868	Ectocarpus	e-114
				201564	Aureococcus	6e-36		156924	Pythium	1e-98
				201581	Pythium	4e-32		157086	Phytophthora	e-124
				201674	Thalassiosira	8e-53		157151	Ectocarpus	e-101
				201710	Phytophthora	2e-39		157186	Phaeodactylum	e-129
				201725	Ectocarpus	5e-50		157194	Phytophthora	e-141
				201779	Phaeodactylum	3e-35		157202	Pythium	e-130
				201795	Aureococcus	1e-21		157221	Pythium	4e-95
				201867	Aureococcus	6e-26		157222	Ectocarpus	4e-71
				201905	Aureococcus	9e-46		157278	Phytophthora	e-115
				202021	Ectocarpus	1e-35		157284	Ectocarpus	1e-53
				202026	Aureococcus	3e-56		157286	Thalassiosira	5e-86
				202116	Phytophthora	2e-41		157295	Phaeodactylum	3e-42
				202418	Phytophthora	2e-23		157306	Phaeodactylum	e-156
				202440	Aureococcus	5e-27		157468	Thalassiosira	3e-61
				202480	Aureococcus	2e-27		157482	Ectocarpus	e-141
				202496	Ectocarpus	2e-25		157492	Phaeodactylum	0
				202521	Phytophthora	2e-42		157502	Phytophthora	e-120
				202545	Aureococcus	2e-29		157512	Ectocarpus	e-112
				202551	Phaeodactylum	2e-77		157516	Ectocarpus	e-117
				202572	Ectocarpus	4e-66		157598	Aureococcus	e-180
				202627	Aureococcus	1e-23		157602	Phaeodactylum	5e-97
				202674	Aureococcus	9e-24		157638	Phaeodactylum	e-120
				202735	Thalassiosira	2e-41		157674	Pythium	e-177
				202743	Aureococcus	2e-25		157724	Phaeodactylum	7e-65
				202762	Phaeodactylum	3e-25		157749	Phytophthora	e-160
				202783	Phaeodactylum	4e-36		157786	Ectocarpus	1e-48
				202791	Aureococcus	e-164		157803	Phytophthora	3e-78
				202968	Aureococcus	2e-24		157808	Phytophthora	6e-73
				203020	Phytophthora	6e-45		157844	Phytophthora	2e-72
				203035	Aureococcus	1e-55		157876	Pythium	e-108
				203053	Aureococcus	4e-27		157894	Phytophthora	0
				203160	Aureococcus	4e-26		157897	Ectocarpus	2e-81
				203358	Aureococcus	1e-79		157905	Thalassiosira	e-138
				203372	Phaeodactylum	4e-22		157912	Ectocarpus	4e-70
				203565	Aureococcus	6e-97		157974	Pythium	3e-85
				203618	Aureococcus	7e-35		157979	Ectocarpus	6e-65
				203620	Ectocarpus	1e-22		158019	Phytophthora	e-141
				203630	Aureococcus	e-180		158068	Phytophthora	e-111
				203638	Aureococcus	2e-76		158072	Phaeodactylum	4e-73
				203679	Thalassiosira	3e-50		158129	Ectocarpus	4e-33
				203725	Aureococcus	3e-33		158147	Aureococcus	e-129
				203893	Thalassiosira	2e-39		158188	Ectocarpus	e-145
				203909	Phaeodactylum	4e-30		158207	Pythium	2e-48
				203920	Aureococcus	2e-24		158215	Ectocarpus	e-100
				203960	Pythium	2e-42		158222	Ectocarpus	5e-42
				204045	Thalassiosira	4e-36		158243	Aureococcus	4e-67
				204056	Thalassiosira	3e-41		158244	Ectocarpus	e-121
				204087	Aureococcus	8e-67		158251	Phytophthora	8e-86
				204147	Aureococcus	3e-22		158270	Phaeodactylum	3e-78
				204198	Phaeodactylum	8e-25		158272	Ectocarpus	3e-53
				204276	Aureococcus	2e-31		158279	Aureococcus	3e-80
				204287	Pythium	3e-93		158280	Pythium	e-135
				204441	Aureococcus	e-105		158312	Phaeodactylum	8e-76
				204590	Phytophthora	3e-96		158329	Pythium	e-107
				204637	Aureococcus	2e-63		158353	Aureococcus	8e-39
				204667	Aureococcus	e-106		158359	Pythium	6e-74
				204685	Aureococcus	1e-57		158374	Phytophthora	2e-42
				204692	Thalassiosira	9e-94		158389	Thalassiosira	5e-69
				204695	Aureococcus	6e-36		158393	Ectocarpus	4e-93
				204731	Ectocarpus	4e-36		158419	Phytophthora	e-100
				204737	Aureococcus	9e-39		158438	Thalassiosira	1e-98
				204772	Phytophthora	4e-22		158450	Phytophthora	e-125
				204791	Ectocarpus	6e-29		158505	Phaeodactylum	e-146
				204818	Aureococcus	9e-37		158515	Phytophthora	0
				204902	Thalassiosira	7e-33		158520	Ectocarpus	e-123
				204975	Aureococcus	9e-35		158561	Thalassiosira	3e-37
				204977	Ectocarpus	1e-22		158568	Thalassiosira	e-115
				205063	Phytophthora	2e-29		158572	Thalassiosira	3e-55
				205158	Aureococcus	7e-87		158591	Pythium	5e-51
				205219	Aureococcus	e-137		158599	Phaeodactylum	0
				205239	Phaeodactylum	5e-30		158610	Phytophthora	e-115
				205252	Phaeodactylum	1e-59		158612	Ectocarpus	4e-70
				205297	Phaeodactylum	2e-30		158618	Pythium	1e-79
				205328	Phytophthora	1e-37		158654	Aureococcus	2e-78
				205353	Thalassiosira	8e-56		158657	Aureococcus	3e-91
				205421	Aureococcus	1e-52		158685	Pythium	1e-50
				205436	Thalassiosira	4e-54		158734	Phytophthora	e-166
				205479	Phaeodactylum	5e-42		158788	Pythium	2e-90
				205572	Aureococcus	3e-34		158847	Ectocarpus	0
				205599	Aureococcus	3e-76		158852	Ectocarpus	2e-55
				205606	Phaeodactylum	2e-25		158900	Ectocarpus	e-121
				205653	Aureococcus	1e-77		158908	Aureococcus	2e-44
				205712	Aureococcus	3e-70		158911	Ectocarpus	2e-99
				205782	Thalassiosira	2e-44		158927	Blastocystis	0
				205843	Aureococcus	2e-33		158931	Phytophthora	9e-95
				205984	Ectocarpus	1e-27		158950	Aureococcus	e-140
				206058	Aureococcus	6e-23		158965	Pythium	3e-40
				206166	Aureococcus	4e-57		158971	Thalassiosira	4e-25
				206227	Phaeodactylum	2e-42		159001	Phytophthora	4e-69
				206342	Aureococcus	3e-43		159012	Phaeodactylum	e-102
				206424	Aureococcus	3e-31		159018	Phytophthora	e-135
				206438	Phytophthora	e-126		159078	Thalassiosira	4e-50
				206506	Aureococcus	2e-41		159102	Thalassiosira	e-172
				206534	Aureococcus	2e-21		159119	Phaeodactylum	8e-49
				206581	Ectocarpus	4e-49		159140	Aureococcus	1e-37
				206625	Ectocarpus	7e-69		159143	Phytophthora	2e-78
				206656	Pythium	9e-23		159147	Thalassiosira	3e-79
				206673	Phytophthora	3e-68		159189	Ectocarpus	e-151
				206746	Aureococcus	6e-93		159245	Phaeodactylum	2e-89
				206883	Phaeodactylum	e-114		159261	Phytophthora	e-106
				206894	Aureococcus	3e-60		159290	Phaeodactylum	0
				207231	Aureococcus	1e-26		159295	Ectocarpus	e-112
				207311	Aureococcus	4e-23		159337	Ectocarpus	e-100
				207407	Phaeodactylum	1e-41		159395	Pythium	2e-74
				207448	Aureococcus	3e-31		159401	Thalassiosira	0
				207558	Phaeodactylum	8e-29		159412	Ectocarpus	e-146
				207660	Aureococcus	4e-53		159454	Ectocarpus	0
				207669	Thalassiosira	2e-22		159467	Ectocarpus	9e-58
				207724	Phytophthora	7e-23		159492	Pythium	3e-78
				207867	Phaeodactylum	1e-22		159498	Phaeodactylum	3e-75
				208021	Aureococcus	6e-26		159506	Ectocarpus	3e-57
				208038	Aureococcus	6e-23		159514	Ectocarpus	e-171
				208147	Phaeodactylum	4e-26		159521	Ectocarpus	e-138
				208161	Aureococcus	1e-49		159528	Ectocarpus	e-132
				208172	Pythium	3e-37		159541	Phytophthora	0
				208270	Aureococcus	2e-30		159565	Phaeodactylum	e-120
				208503	Thalassiosira	3e-79		159571	Pythium	e-107
				208560	Phytophthora	1e-28		159575	Phaeodactylum	2e-88
				208618	Aureococcus	2e-32		159585	Phaeodactylum	0
				208668	Aureococcus	0		159587	Thalassiosira	1e-84
				208837	Aureococcus	1e-39		159618	Phytophthora	0
				208902	Ectocarpus	6e-21		159622	Phytophthora	e-154
				208952	Phaeodactylum	8e-33		159625	Ectocarpus	e-132
				209028	Phaeodactylum	9e-31		159627	Thalassiosira	6e-53
				209078	Phaeodactylum	e-102		159650	Ectocarpus	7e-74
				209194	Ectocarpus	4e-34		159699	Ectocarpus	2e-50
				209428	Phaeodactylum	3e-27		159725	Ectocarpus	e-168
				209431	Pythium	2e-42		159750	Phytophthora	e-131
				209443	Ectocarpus	6e-66		159758	Phaeodactylum	4e-57
				209469	Aureococcus	3e-43		159790	Phytophthora	0
				209487	Ectocarpus	7e-86		159882	Pythium	8e-49
				209523	Aureococcus	2e-43		159919	Thalassiosira	0
				209542	Ectocarpus	6e-66		160003	Phytophthora	2e-48
				209555	Phaeodactylum	2e-27		160013	Phytophthora	e-146
				209627	Aureococcus	3e-56		160133	Phytophthora	3e-54
				209658	Phytophthora	2e-32		160179	Phaeodactylum	e-106
				209670	Aureococcus	2e-46		160194	Pythium	e-160
				209682	Aureococcus	1e-36		160215	Phytophthora	4e-96
				209698	Phaeodactylum	0		160229	Thalassiosira	e-149
				209788	Aureococcus	8e-23		160246	Phaeodactylum	1e-46
				209790	Aureococcus	2e-64		160256	Thalassiosira	9e-39
				209879	Phaeodactylum	5e-27		160284	Ectocarpus	e-146
				210028	Ectocarpus	1e-55		160333	Pythium	e-107
				210030	Ectocarpus	e-108		160396	Ectocarpus	4e-24
				210043	Pythium	2e-75		160633	Phytophthora	1e-42
				210093	Phaeodactylum	2e-26		160672	Ectocarpus	2e-58
				210102	Aureococcus	4e-29		160742	Ectocarpus	2e-38
				210167	Aureococcus	5e-91		160757	Phytophthora	3e-36
				210261	Aureococcus	8e-24		160834	Phytophthora	e-109
				210267	Aureococcus	8e-58		160854	Pythium	2e-29
				210388	Pythium	7e-34		160865	Pythium	1e-33
				210416	Thalassiosira	7e-51		160892	Aureococcus	4e-55
				210462	Ectocarpus	2e-38		160907	Pythium	5e-30
				210538	Pythium	6e-39		161035	Ectocarpus	1e-80
				210555	Thalassiosira	4e-61		161095	Phytophthora	1e-27
				210589	Thalassiosira	5e-28		161121	Phytophthora	0
				210641	Ectocarpus	2e-28		161152	Pythium	e-178
				210689	Ectocarpus	7e-30		161153	Ectocarpus	9e-32
				210727	Ectocarpus	3e-51		161163	Pythium	2e-25
				210744	Thalassiosira	3e-27		161182	Thalassiosira	2e-54
				210750	Aureococcus	8e-44		161280	Pythium	2e-63
				210862	Phytophthora	2e-86		161315	Pythium	1e-92
				210879	Thalassiosira	6e-82		161321	Ectocarpus	4e-54
				210898	Aureococcus	2e-55		161397	Pythium	1e-80
				210941	Aureococcus	2e-24		161436	Pythium	4e-25
				210955	Thalassiosira	3e-44		161461	Phytophthora	e-148
				211059	Ectocarpus	1e-22		161462	Ectocarpus	3e-74
				211329	Aureococcus	3e-41		161512	Ectocarpus	5e-36
				211356	Phytophthora	6e-23		161590	Ectocarpus	8e-31
				211477	Ectocarpus	3e-30		161608	Ectocarpus	4e-33
				211498	Phaeodactylum	1e-22		161621	Thalassiosira	3e-25
				211563	Aureococcus	e-120		161660	Blastocystis	0
				211606	Phaeodactylum	1e-67		161696	Thalassiosira	7e-44
				211850	Aureococcus	6e-76		161698	Ectocarpus	3e-32
				211883	Ectocarpus	3e-30		161717	Ectocarpus	5e-47
				211892	Aureococcus	6e-76		161791	Ectocarpus	4e-49
				212033	Thalassiosira	4e-28		161860	Phaeodactylum	e-117
				212097	Pythium	1e-62		161946	Ectocarpus	2e-31
				212107	Aureococcus	2e-30		161972	Phytophthora	9e-22
				212133	Phytophthora	4e-74		161989	Phaeodactylum	7e-37
				212183	Phaeodactylum	2e-23		161991	Phytophthora	4e-55
				212232	Aureococcus	5e-34		162008	Phytophthora	3e-23
				212255	Aureococcus	3e-40		162048	Ectocarpus	5e-54
				212273	Thalassiosira	e-139		162130	Ectocarpus	8e-35
				212280	Aureococcus	2e-73		162217	Thalassiosira	3e-47
				212319	Aureococcus	3e-40		162245	Phytophthora	4e-87
				212327	Thalassiosira	2e-26		162259	Ectocarpus	e-128
				212339	Thalassiosira	e-114		162292	Phytophthora	1e-53
				212380	Pythium	9e-34		162301	Phaeodactylum	3e-53
				212438	Ectocarpus	7e-95		162347	Phaeodactylum	e-123
				212450	Ectocarpus	2e-67		162374	Ectocarpus	8e-38
				212547	Phytophthora	1e-47		162440	Thalassiosira	1e-50
				212562	Aureococcus	6e-63		162457	Phytophthora	1e-49
				212564	Aureococcus	1e-46		162473	Phaeodactylum	1e-32
				212574	Aureococcus	2e-65		162478	Phytophthora	2e-34
				212640	Thalassiosira	1e-25		162598	Pythium	1e-75
				212652	Phaeodactylum	2e-51		162599	Ectocarpus	3e-87
				212678	Aureococcus	1e-37		162646	Ectocarpus	4e-32
				212684	Pythium	1e-60		162662	Phytophthora	6e-99
				212988	Thalassiosira	0		162678	Pythium	3e-59
				213013	Ectocarpus	5e-35		162709	Pythium	1e-37
				213033	Thalassiosira	2e-75		162849	Pythium	3e-31
				213034	Thalassiosira	2e-48		162871	Ectocarpus	2e-55
				213056	Aureococcus	5e-44		162888	Pythium	2e-39
				213069	Pythium	1e-59		162896	Pythium	0
				213070	Phytophthora	7e-25		162911	Phytophthora	0
				213129	Thalassiosira	2e-29		162949	Ectocarpus	1e-25
				213143	Aureococcus	3e-22		162980	Phaeodactylum	8e-49
				213197	Phaeodactylum	6e-54		162993	Ectocarpus	5e-72
				213256	Ectocarpus	2e-35		163082	Ectocarpus	2e-73
				213367	Ectocarpus	2e-79		163142	Aureococcus	9e-36
				213399	Ectocarpus	2e-22		163159	Phaeodactylum	7e-92
				213406	Aureococcus	1e-53		163172	Aureococcus	2e-50
				213463	Aureococcus	3e-60		163230	Aureococcus	1e-43
				213481	Thalassiosira	2e-38		163259	Phytophthora	3e-58
				213548	Thalassiosira	3e-74		163260	Pythium	8e-58
				213563	Pythium	2e-24		163286	Pythium	e-137
				213567	Phytophthora	1e-28		163365	Ectocarpus	7e-22
				213616	Aureococcus	2e-32		163395	Pythium	8e-70
				213639	Ectocarpus	5e-50		163452	Thalassiosira	e-123
				213655	Aureococcus	e-157		163507	Ectocarpus	9e-23
				213740	Phaeodactylum	1e-51		163546	Pythium	3e-77
				213815	Blastocystis	e-174		163559	Ectocarpus	3e-67
				213837	Ectocarpus	3e-38		163647	Thalassiosira	2e-45
				213856	Phaeodactylum	5e-45		163684	Thalassiosira	8e-41
				213905	Aureococcus	1e-63		163784	Phytophthora	4e-41
				213927	Aureococcus	2e-57		163859	Pythium	4e-63
				214042	Aureococcus	7e-41		163996	Pythium	1e-44
				214257	Aureococcus	4e-28		164011	Thalassiosira	4e-22
				214354	Ectocarpus	8e-28		164072	Phaeodactylum	2e-50
				214436	Aureococcus	6e-21		164098	Phytophthora	e-147
				214482	Phytophthora	8e-23		164161	Ectocarpus	0
				214491	Phaeodactylum	1e-54		164186	Ectocarpus	1e-48
				214509	Ectocarpus	1e-34		164211	Phytophthora	2e-63
				214539	Phaeodactylum	5e-25		164324	Pythium	1e-67
				214712	Pythium	3e-81		164330	Ectocarpus	e-103
				214898	Phaeodactylum	3e-25		164335	Phytophthora	5e-44
				214926	Aureococcus	5e-32		164374	Phaeodactylum	2e-95
				214930	Aureococcus	1e-23		164389	Aureococcus	3e-37
				214992	Aureococcus	2e-23		164595	Thalassiosira	e-118
				215011	Ectocarpus	7e-34		164635	Phytophthora	2e-42
				215135	Phaeodactylum	2e-77		164667	Ectocarpus	3e-46
				215177	Phytophthora	5e-79		164760	Pythium	4e-39
				215214	Aureococcus	4e-46		164838	Phytophthora	3e-50
				215362	Aureococcus	e-110		164872	Pythium	1e-49
				215366	Pythium	7e-76		164951	Ectocarpus	4e-45
				215378	Pythium	4e-30		164999	Ectocarpus	0
				215493	Aureococcus	e-100		165027	Ectocarpus	1e-32
				215521	Aureococcus	5e-46		165173	Pythium	6e-22
				215536	Aureococcus	8e-76		165174	Pythium	0
				215588	Aureococcus	8e-94		165182	Phaeodactylum	9e-36
				215714	Aureococcus	3e-35		165184	Pythium	0
				215724	Aureococcus	6e-29		165205	Pythium	0
				215814	Thalassiosira	6e-28		165210	Phytophthora	9e-46
				215834	Thalassiosira	5e-28		165317	Phytophthora	4e-45
				215890	Aureococcus	1e-46		165334	Pythium	7e-27
				216033	Phaeodactylum	1e-75		165340	Phaeodactylum	2e-21
				216081	Aureococcus	1e-37		165518	Phytophthora	6e-43
				216162	Phaeodactylum	e-106		165621	Ectocarpus	e-134
				216181	Phaeodactylum	3e-27		165816	Aureococcus	3e-86
				216259	Phaeodactylum	2e-28		165842	Aureococcus	2e-28
				216273	Aureococcus	7e-68		165857	Thalassiosira	e-135
				216375	Thalassiosira	2e-56		166050	Phytophthora	2e-21
				216421	Phaeodactylum	8e-23		166092	Phytophthora	2e-42
				216454	Pythium	6e-29		166095	Pythium	2e-39
				216481	Aureococcus	1e-28		166205	Ectocarpus	2e-30
				216514	Pythium	2e-32		166291	Blastocystis	8e-79
				216518	Aureococcus	1e-21		166344	Ectocarpus	1e-34
				216654	Aureococcus	3e-67		166345	Pythium	e-172
				216710	Aureococcus	3e-61		166346	Aureococcus	4e-63
				216737	Aureococcus	4e-31		166369	Phytophthora	e-112
				216767	Aureococcus	4e-30		166433	Pythium	3e-27
				216776	Ectocarpus	2e-21		166481	Ectocarpus	5e-83
				216904	Ectocarpus	6e-25		166501	Phytophthora	e-124
				216941	Phaeodactylum	2e-32		166677	Thalassiosira	e-157
				216968	Aureococcus	3e-51		166756	Pythium	2e-49
				216979	Thalassiosira	2e-32		166830	Pythium	1e-42
				217011	Thalassiosira	1e-28		166901	Ectocarpus	2e-50
				217128	Aureococcus	2e-43		166939	Pythium	2e-73
				217158	Phytophthora	7e-23		166942	Thalassiosira	3e-28
				217176	Aureococcus	3e-34		11467617	Thalassiosira	5e-40
				217232	Phaeodactylum	1e-79		11467617	Thalassiosira	5e-40
				217236	Pythium	3e-35		162605804	Phaeodactylum	1e-24
				217293	Aureococcus	2e-60		162605876	Aureococcus	e-108
				217344	Ectocarpus	1e-51		162606026	Ectocarpus	0
				217426	Pythium	1e-27		162606106	Blastocystis	3e-44
				217562	Ectocarpus	1e-71		162606468	Pythium	1e-36
				217579	Aureococcus	9e-72		162606488	Phaeodactylum	1e-34
				217630	Ectocarpus	2e-33		162606528	Pythium	2e-27
				217648	Ectocarpus	e-117		162606566	Aureococcus	2e-43
				217660	Aureococcus	3e-36
				217680	Aureococcus	1e-28
				217685	Phaeodactylum	1e-98
				217738	Aureococcus	5e-49
				217753	Aureococcus	2e-34
				217786	Aureococcus	e-118
				217837	Aureococcus	7e-52
				217861	Aureococcus	1e-68
				217873	Aureococcus	3e-52
				217926	Phaeodactylum	4e-41
				218087	Aureococcus	2e-21
				218091	Ectocarpus	1e-67
				218186	Aureococcus	9e-29
				218272	Phaeodactylum	1e-21
				218298	Phytophthora	4e-49
				218427	Thalassiosira	5e-43
				218460	Thalassiosira	1e-54
				218522	Phaeodactylum	e-104
				218558	Aureococcus	2e-56
				218567	Aureococcus	3e-41
				218568	Aureococcus	0
				218633	Aureococcus	9e-45
				218658	Thalassiosira	7e-37
				218706	Aureococcus	8e-57
				218770	Aureococcus	4e-26
				218780	Phaeodactylum	9e-34
				218935	Aureococcus	3e-25
				218976	Phaeodactylum	3e-35
				219042	Phaeodactylum	1e-44
				219043	Phaeodactylum	e-105
				219044	Phaeodactylum	e-105
				219143	Phytophthora	3e-29
				219192	Thalassiosira	7e-26
				219287	Aureococcus	2e-35
				219356	Thalassiosira	5e-26
				219373	Aureococcus	e-104
				219397	Aureococcus	7e-32
				219402	Thalassiosira	2e-25
				219445	Ectocarpus	2e-36
				219446	Ectocarpus	7e-55
				219450	Aureococcus	9e-39
				219473	Ectocarpus	6e-31
				219535	Aureococcus	1e-69
				219636	Blastocystis	4e-29
				219695	Phaeodactylum	2e-61
				219819	Thalassiosira	1e-21
				219861	Thalassiosira	7e-24
				219862	Aureococcus	4e-38
				220026	Aureococcus	2e-71
				220045	Aureococcus	4e-63
				220154	Aureococcus	2e-50
				220408	Pythium	1e-30
				220567	Phaeodactylum	5e-31
				220750	Thalassiosira	1e-35
				220761	Phaeodactylum	3e-27
				220845	Aureococcus	5e-67
				221054	Aureococcus	1e-45
				221105	Aureococcus	6e-50
				221193	Thalassiosira	2e-38
				221311	Thalassiosira	4e-56
				221428	Aureococcus	9e-46
				221504	Thalassiosira	e-102
				221560	Phytophthora	4e-26
				221579	Aureococcus	e-145
				221637	Phaeodactylum	1e-75
				221729	Ectocarpus	3e-56
				221759	Pythium	1e-44
				221774	Pythium	6e-39
				221792	Aureococcus	1e-29
				221861	Pythium	1e-27
				221952	Phaeodactylum	2e-37
				222007	Aureococcus	8e-23
				222152	Phaeodactylum	8e-25
				222192	Phaeodactylum	6e-31
				222253	Thalassiosira	1e-22
				222365	Blastocystis	2e-36
				222411	Aureococcus	2e-60
				222496	Thalassiosira	2e-26
				222631	Phaeodactylum	1e-70
				222670	Aureococcus	1e-47
				222715	Aureococcus	7e-49
				222756	Aureococcus	2e-35
				222964	Ectocarpus	2e-29
				222989	Aureococcus	6e-52
				223061	Thalassiosira	7e-30
				223094	Phaeodactylum	e-114
				223221	Aureococcus	3e-73
				223278	Aureococcus	7e-44
				223363	Pythium	4e-28
				223387	Phaeodactylum	1e-51
				223390	Aureococcus	4e-23
				223420	Thalassiosira	1e-28
				223436	Aureococcus	2e-32
				223586	Ectocarpus	5e-36
				223677	Aureococcus	4e-27
				223697	Phytophthora	e-116
				223702	Thalassiosira	4e-75
				223717	Pythium	2e-24
				223722	Phytophthora	9e-29
				223799	Ectocarpus	4e-50
				224010	Aureococcus	4e-23
				224019	Aureococcus	2e-35
				224152	Thalassiosira	1e-73
				224479	Thalassiosira	9e-35
				224575	Ectocarpus	1e-64
				224669	Pythium	2e-27
				224844	Aureococcus	3e-37
				224889	Aureococcus	2e-32
				225047	Pythium	7e-44
				225053	Pythium	7e-29
				225159	Phytophthora	4e-26
				225179	Aureococcus	e-145
				225196	Aureococcus	1e-22
				225221	Phaeodactylum	5e-80
				225282	Ectocarpus	8e-33
				225355	Thalassiosira	1e-21
				225471	Aureococcus	8e-94
				225493	Pythium	1e-44
				225527	Phaeodactylum	7e-43
				225553	Aureococcus	e-112
				225554	Pythium	7e-76
				225666	Ectocarpus	6e-60
				225708	Aureococcus	7e-23
				225733	Phaeodactylum	e-106
				225773	Thalassiosira	1e-28
				225846	Aureococcus	2e-83
				225847	Pythium	2e-56
				225907	Phaeodactylum	4e-55
				226032	Aureococcus	8e-69
				226101	Phaeodactylum	8e-45
				226105	Phaeodactylum	1e-25
				226114	Thalassiosira	2e-30
				226138	Phaeodactylum	1e-27
				226233	Aureococcus	3e-21
				226280	Ectocarpus	4e-31
				226333	Phytophthora	9e-29
				226348	Phaeodactylum	2e-49
				226409	Thalassiosira	9e-73
				226411	Aureococcus	9e-24
				226507	Aureococcus	2e-40
				226596	Ectocarpus	2e-33
				227038	Pythium	1e-70
				227100	Phaeodactylum	6e-34
				227112	Thalassiosira	9e-29
				227201	Ectocarpus	1e-32
				227266	Ectocarpus	2e-37
				227360	Aureococcus	3e-50
				227419	Thalassiosira	0
				227430	Pythium	1e-29
				227462	Aureococcus	2e-44
				227468	Ectocarpus	4e-21
				227563	Aureococcus	5e-32
				227565	Aureococcus	1e-25
				227710	Aureococcus	8e-35
				227790	Aureococcus	4e-22
				227825	Phaeodactylum	1e-83
				227854	Phaeodactylum	1e-83
				227906	Aureococcus	1e-25
				227994	Aureococcus	2e-50
				228184	Aureococcus	e-104
				228231	Ectocarpus	6e-60
				228248	Ectocarpus	8e-29
				228469	Thalassiosira	5e-25
				228669	Phaeodactylum	2e-23
				228680	Thalassiosira	4e-67
				228681	Thalassiosira	5e-41
				228712	Aureococcus	4e-63
				228782	Aureococcus	8e-71
				228799	Phaeodactylum	8e-35
				228894	Phytophthora	5e-48
				229033	Phytophthora	e-104
				229175	Thalassiosira	5e-40
				229284	Phaeodactylum	2e-36
				229288	Aureococcus	3e-39
				229355	Thalassiosira	1e-25
				229451	Ectocarpus	7e-36
				229624	Ectocarpus	4e-58
				229918	Aureococcus	3e-44
				229943	Ectocarpus	3e-23
				230180	Phaeodactylum	4e-23
				230198	Aureococcus	6e-33
				230245	Aureococcus	6e-36
				230311	Pythium	3e-32
				230328	Aureococcus	e-121
				230394	Aureococcus	7e-82
				230406	Aureococcus	5e-22
				230431	Phaeodactylum	2e-62
				230449	Aureococcus	4e-85
				230651	Thalassiosira	4e-27
				230790	Aureococcus	3e-34
				230816	Pythium	2e-35
				230839	Phytophthora	6e-22
				230939	Aureococcus	e-121
				231086	Phytophthora	2e-27
				231087	Aureococcus	3e-45
				231096	Thalassiosira	3e-31
				231191	Phaeodactylum	8e-46
				231364	Ectocarpus	5e-31
				231400	Aureococcus	2e-44
				231404	Aureococcus	4e-58
				231461	Pythium	3e-28
				231620	Ectocarpus	8e-32
				231682	Aureococcus	5e-94
				231716	Aureococcus	1e-47
				231725	Phaeodactylum	7e-28
				231749	Ectocarpus	1e-34
				231777	Phaeodactylum	1e-26
				231785	Ectocarpus	1e-36
				231839	Aureococcus	1e-26
				231843	Ectocarpus	3e-29
				231900	Thalassiosira	8e-47
				231911	Aureococcus	6e-30
				231937	Phytophthora	7e-38
				231986	Pythium	3e-76
				232010	Thalassiosira	2e-22
				232019	Aureococcus	1e-63
				232328	Aureococcus	e-126
				232336	Phaeodactylum	3e-37
				232402	Phaeodactylum	4e-41
				232470	Phaeodactylum	2e-25
				232475	Aureococcus	5e-21
				232505	Aureococcus	2e-88
				232555	Thalassiosira	6e-22
				232608	Pythium	3e-77
				232614	Aureococcus	e-110
				232633	Phaeodactylum	8e-65
				232647	Phytophthora	7e-37
				232668	Thalassiosira	5e-44
				232687	Aureococcus	3e-49
				232689	Aureococcus	4e-84
				232712	Ectocarpus	3e-22
				232784	Aureococcus	1e-39
				232819	Phaeodactylum	8e-26
				232846	Phaeodactylum	2e-38
				232856	Phaeodactylum	4e-41
				232861	Pythium	4e-26
				232870	Aureococcus	4e-45
				232898	Thalassiosira	3e-23
				232936	Phaeodactylum	2e-48
				232960	Pythium	4e-21
				232962	Aureococcus	1e-25
				232993	Thalassiosira	8e-38
				233028	Phaeodactylum	8e-69
				233073	Thalassiosira	2e-25
				233139	Phytophthora	2e-21
				233298	Phaeodactylum	4e-35
				233314	Thalassiosira	5e-93
				233398	Ectocarpus	4e-24
				233416	Aureococcus	2e-34
				233559	Aureococcus	4e-36
				233574	Aureococcus	2e-60
				233634	Ectocarpus	e-164
				233645	Aureococcus	3e-28
				233742	Thalassiosira	6e-67
				233743	Phaeodactylum	8e-45
				233767	Thalassiosira	3e-23
				233786	Phaeodactylum	3e-36
				233788	Ectocarpus	4e-37
				233898	Ectocarpus	3e-32
				233949	Phytophthora	6e-44
				233965	Phaeodactylum	2e-32
				233998	Aureococcus	4e-29
				234052	Thalassiosira	5e-33
				234110	Phaeodactylum	8e-65
				234285	Phytophthora	2e-78
				234330	Phaeodactylum	5e-41
				234334	Aureococcus	1e-48
				234384	Aureococcus	3e-21
				234407	Aureococcus	5e-68
				234481	Thalassiosira	6e-79
				234576	Aureococcus	1e-51
				234720	Blastocystis	3e-23
				234754	Pythium	6e-76
				234819	Aureococcus	9e-85
				234874	Aureococcus	2e-24
				234897	Thalassiosira	4e-36
				235011	Phaeodactylum	1e-31
				235083	Aureococcus	e-119
				235099	Pythium	3e-41
				235110	Aureococcus	1e-47
				235123	Phytophthora	5e-26
				235275	Thalassiosira	1e-47
				235276	Aureococcus	6e-56
				235379	Aureococcus	3e-21
				235458	Phytophthora	2e-78
				235559	Aureococcus	1e-44
				235592	Aureococcus	9e-26
				235740	Aureococcus	3e-37
				235751	Aureococcus	e-158
				235923	Ectocarpus	4e-77
				235936	Aureococcus	1e-25
				236002	Phaeodactylum	2e-49
				236119	Aureococcus	1e-22
				236151	Ectocarpus	8e-34
				236351	Pythium	4e-32
				236382	Phytophthora	4e-56
				236390	Aureococcus	2e-30
				236446	Aureococcus	3e-22
				236459	Phytophthora	4e-46
				236524	Phytophthora	3e-89
				236607	Aureococcus	1e-43
				236678	Aureococcus	6e-32
				236688	Ectocarpus	6e-25
				236771	Pythium	1e-81
				236819	Phaeodactylum	3e-36
				236822	Ectocarpus	1e-26
				236929	Aureococcus	6e-62
				236958	Thalassiosira	5e-41
				237062	Thalassiosira	4e-34
				237069	Phaeodactylum	1e-36
				237124	Aureococcus	3e-38
				237157	Ectocarpus	3e-49
				237210	Ectocarpus	7e-36
				237254	Phaeodactylum	3e-58
				237267	Aureococcus	3e-41
				237289	Phaeodactylum	4e-32
				237316	Phaeodactylum	4e-26
				237344	Ectocarpus	8e-35
				237367	Phaeodactylum	7e-28
				237380	Ectocarpus	3e-41
				237390	Pythium	6e-26
				237489	Ectocarpus	5e-76
				237490	Aureococcus	1e-41
				237590	Aureococcus	3e-23
				237644	Pythium	1e-31
				237887	Phytophthora	8e-40
				238059	Thalassiosira	5e-83
				238159	Aureococcus	6e-40
				238225	Phaeodactylum	1e-27
				238256	Phaeodactylum	1e-42
				238295	Aureococcus	3e-61
				238321	Phaeodactylum	e-106
				238346	Phaeodactylum	1e-67
				238393	Phaeodactylum	e-104
				238441	Aureococcus	3e-41
				238442	Aureococcus	0
				238453	Phytophthora	7e-38
				238471	Ectocarpus	3e-41
				238478	Pythium	4e-26
				238496	Thalassiosira	3e-31
				238832	Phytophthora	3e-51
				238952	Aureococcus	2e-83
[truncated: 2,095 more rows]
