# Supplementary material for: The evolution of photosynthesis in chromist algae through serial endosymbioses
Source: Nat Commun. 2014 Dec 10;5:5764. doi: 10.1038/ncomms6764 (PMC4284659; doi:10.1038/ncomms6764)
Supplement: Supplementary Data 2 — Java program files, along with explanatory readme file, contain scripts used to extract Blast matches used in statistical analyses. The Java program parses Blast output files, extracts the data needed and stores them in a database, so that various queries can be performed to assemble data for statistical analyses. [file ncomms6764-s3.zip]

Archive with 5 entries (4 files):
- Java Source Code/
- Java Source Code/category.txt
- Java Source Code/createtable.sql
- Java Source Code/ParserGUI.java
- Java Source Code/Readme.txt
