# Supplementary material for: The evolution of photosynthesis in chromist algae through serial endosymbioses
Source: Nat Commun. 2014 Dec 10;5:5764. doi: 10.1038/ncomms6764 (PMC4284659; doi:10.1038/ncomms6764)
Supplement: Supplementary Data 2 — Java program files, along with explanatory readme file, contain scripts used to extract Blast matches used in statistical analyses. The Java program parses Blast output files, extracts the data needed and stores them in a database, so that various queries can be performed to assemble data for statistical analyses. [file ncomms6764-s3.zip › Java Source Code/createtable.sql]

CREATE TABLE IF NOT EXISTS Emiliania (
	inputseq			varchar(50) NOT NULL,
	similarseqfound	 	varchar(50) NOT NULL,
	hitno				int(11) DEFAULT NULL,
	similarseq			varchar(50) DEFAULT NULL,
	groupid				int(11) DEFAULT NULL,
	groupname			varchar(50) DEFAULT NULL,
	genome				varchar(50) DEFAULT NULL,
	score				int(11) DEFAULT NULL,
	evalue				varchar(20) DEFAULT NULL,
	PRIMARY KEY (inputseq, hitno));
