# Supplementary material for: The evolution of photosynthesis in chromist algae through serial endosymbioses
Source: Nat Commun. 2014 Dec 10;5:5764. doi: 10.1038/ncomms6764 (PMC4284659; doi:10.1038/ncomms6764)
Supplement: Supplementary Data 2 — Java program files, along with explanatory readme file, contain scripts used to extract Blast matches used in statistical analyses. The Java program parses Blast output files, extracts the data needed and stores them in a database, so that various queries can be performed to assemble data for statistical analyses. [file ncomms6764-s3.zip › Java Source Code/ParserGUI.java]

import java.awt.*;
import java.io.*; 
import java.util.ArrayList;
import java.util.Hashtable;
import javax.swing.JFileChooser;
import javax.swing.filechooser.FileNameExtensionFilter;
import javax.swing.SwingUtilities;
import javax.swing.UIManager;

/**
*
* @author Hui Guo
* Department of Computer Science
* East Carolina University
* Email: ecuguo@gmail.com
*/
public class ParserGUI extends javax.swing.JFrame {
    String[] category = new String[20];//category names
    Hashtable genome = null;//genome names and their corresponding category
    File TargetFile = null;
    File OutFile = null;
    private Thread Parsing = null;
    boolean is_Parsing = false;
    long count = 0;
    long currentindex = 0;
    double deduct = 1;//used for the scale of the progress bar. 
    String err = "";
    int samecategory = -1;//hits to which category will be deleted.
    
    public ParserGUI() {
        initComponents();
    }
    
    //Show progress
    private Runnable run = new Runnable(){
        public void run() {
            jProgressBar1.setMaximum((int)((double)count/deduct));
            jProgressBar1.setStringPainted(true);
            jProgressBar1.setValue((int)((double)currentindex/deduct));
            lblError.setText(err);
        }  
    }; 

    private void initComponents(){
        jLabel1 = new javax.swing.JLabel();
        tbxCPath = new javax.swing.JTextField();//File Path for category file
        btnCBrowse = new javax.swing.JButton();
        jLabel2 = new javax.swing.JLabel();
        tbxIPath = new javax.swing.JTextField();//File Path for input file/folder
        btnIBrowse = new javax.swing.JButton();
        jLabel3 = new javax.swing.JLabel();
        cbxCategory = new javax.swing.JComboBox();
        btnStart = new javax.swing.JButton();
        jProgressBar1 = new javax.swing.JProgressBar();
        lblError = new javax.swing.JLabel();
        btnStop = new javax.swing.JButton();
        
        //Defining the layout
        setTitle("Parser for BLAST output files");
        getContentPane().setLayout(null);
        this.setSize(510, 210);
        this.setResizable(false);
        
        jLabel1.setText("Category File:");
        jLabel1.setPreferredSize(new Dimension(80,25));
        getContentPane().add(jLabel1);
        jLabel1.setBounds(10,10,100,25);

        tbxCPath.setEditable(false);
        tbxCPath.setPreferredSize(new Dimension(300, 25));
        getContentPane().add(tbxCPath);
        tbxCPath.setBounds(100,10,300,25);
        
        btnCBrowse.setText("Browse");
        btnCBrowse.setPreferredSize(new Dimension(80, 25));
        getContentPane().add(btnCBrowse);
        btnCBrowse.setBounds(410,10,80,25);
        btnCBrowse.addActionListener(new java.awt.event.ActionListener() {
            public void actionPerformed(java.awt.event.ActionEvent evt) {
                btnCBrowseActionPerformed(evt);
            }
        });

        jLabel2.setText("Input File:");
        jLabel2.setPreferredSize(new Dimension(80,25));
        getContentPane().add(jLabel2);
        jLabel2.setBounds(10,45,80,25);

        tbxIPath.setEditable(false);
        tbxIPath.setPreferredSize(new Dimension(300, 25));
        getContentPane().add(tbxIPath);
        tbxIPath.setBounds(100,45,300,25);
        
        btnIBrowse.setText("Browse");
        btnIBrowse.setPreferredSize(new Dimension(80, 25));
        getContentPane().add(btnIBrowse);
        btnIBrowse.setBounds(410,45,80,25);
        btnIBrowse.addActionListener(new java.awt.event.ActionListener() {
            public void actionPerformed(java.awt.event.ActionEvent evt) {
                btnIBrowseActionPerformed(evt);
            }
        });
        
        jLabel3.setText("Delete hits to this category:");
        jLabel3.setPreferredSize(new Dimension(150,25));
        getContentPane().add(jLabel3);
        jLabel3.setBounds(10,80,150,25);
        
        cbxCategory.setModel(new javax.swing.DefaultComboBoxModel(new String[] { "(no deletion)" }));
        cbxCategory.setPreferredSize(new Dimension(150, 25));
        getContentPane().add(cbxCategory);
        cbxCategory.setBounds(170,80,150,25);

        btnStart.setText("Start");
        btnStart.setPreferredSize(new Dimension(80, 50));
        getContentPane().add(btnStart);
        btnStart.setBounds(10,115,80,50);
        btnStart.addActionListener(new java.awt.event.ActionListener() {
            public void actionPerformed(java.awt.event.ActionEvent evt) {
                btnStartActionPerformed(evt);
            }
        });
        
        jProgressBar1.setPreferredSize(new Dimension(300, 15));
        getContentPane().add(jProgressBar1);
        jProgressBar1.setBounds(100,115,300,15);

        lblError.setForeground(new java.awt.Color(0, 153, 51));
        lblError.setBorder(javax.swing.BorderFactory.createEtchedBorder());
        lblError.setPreferredSize(new Dimension(390, 25));
        getContentPane().add(lblError);
        lblError.setBounds(100,140,390,25);

        btnStop.setText("Stop");
        btnStop.setPreferredSize(new Dimension(80, 50));
        getContentPane().add(btnStop);
        btnStop.setBounds(410,80,80,50);
        btnStop.addActionListener(new java.awt.event.ActionListener() {
            public void actionPerformed(java.awt.event.ActionEvent evt) {
                btnStopActionPerformed(evt);
            }
        });
    }
   
    private void btnCBrowseActionPerformed(java.awt.event.ActionEvent evt) {
        JFileChooser fc = new JFileChooser();
        if (tbxCPath.getText().equals(""))
        {
            fc.setCurrentDirectory(new File("."));
            fc.setSelectedFile(new File("category.txt"));
        }
        else
        {
            fc.setSelectedFile(new File(tbxCPath.getText()));
        }
        fc.setFileSelectionMode(JFileChooser.FILES_ONLY);
        //        JFileChooser.FILES_AND_DIRECTORIES
        //        JFileChooser.DIRECTORIES_ONLY
        FileNameExtensionFilter ff = new FileNameExtensionFilter("Text file", "txt");  
        fc.setFileFilter(ff);  
        int returnVal = fc.showOpenDialog(this);
        if (returnVal ==1)
        {
            
        }
        else
        {
            File file_chosen = fc.getSelectedFile();
            if ((file_chosen==null)||(!file_chosen.exists()))
            {
                tbxCPath.setText("");
                lblError.setText("No category file choosed.");
            }
            else
            {
                tbxCPath.setText(file_chosen.getAbsolutePath());
                lblError.setText("");
                if (LoadCategory(file_chosen))
                {
                    lblError.setText("Category loaded. ");
                }
                else
                {
                    lblError.setText("Wrong format.");
                }
            }
        }

    }

    private void btnIBrowseActionPerformed(java.awt.event.ActionEvent evt) {
        JFileChooser fc = new JFileChooser();
        if (tbxIPath.getText().equals(""))
        {
            fc.setCurrentDirectory(new File("."));
        }
        else
        {
            fc.setSelectedFile(new File(tbxIPath.getText()));
        }
        fc.setFileSelectionMode(JFileChooser.FILES_AND_DIRECTORIES);
        
        FileNameExtensionFilter ff = new FileNameExtensionFilter("BLAST file", "bls");  
        fc.setFileFilter(ff);  
        int returnVal = fc.showOpenDialog(this);
        if (returnVal !=1)
        {
            File file = fc.getSelectedFile();
            if ((file==null)||(!file.exists()))
            {
                tbxIPath.setText("");
                lblError.setText("No input file choosed.");
            }
            else
            {
                tbxIPath.setText(file.getAbsolutePath());
                lblError.setText("Gathering information...");
                if (file.isFile())
                {
                    count = 0;
                    try
                    {
                        BufferedReader b = new BufferedReader(new FileReader(file));
                        String temp = null;
                        while(!((temp=b.readLine())==null))
                            count++;
                        b.close();
                    }
                    catch(IOException e){
                        lblError.setText("Something wrong with the file.");
                    }
                    if (count ==0)
                        lblError.setText("Empty file.");
                    else
                        lblError.setText(String.valueOf(count)+" lines in total.");
                }
                else
                {
                    count = 0;
                    File[] files = file.listFiles();
                    for(File f:files){     
                        if (f.isFile()&&f.getAbsolutePath().toLowerCase().endsWith(".bls"))
                        {
                            count++;
                        }
                    }
                    if (count ==0)
                        lblError.setText("No BLS files under this directory.");
                    else
                        lblError.setText(String.valueOf(count)+" BLS files in total.");
                }
                deduct = (double)count / 1000;
            }    
        }
    }

    private void btnStartActionPerformed(java.awt.event.ActionEvent evt) {
        if (is_Parsing) return;
        if ((genome == null) ||(genome.isEmpty()))
        {
            lblError.setText("No category loaded.");
            return;
        }
        if (tbxIPath.getText().trim().equals(""))
        {
            lblError.setText("No category loaded.");
            return;
        }
        TargetFile = new File(tbxIPath.getText());
        if (!TargetFile.exists())
        {
            lblError.setText("No input file choosed.");
            return;
        }


        if (cbxCategory.getSelectedIndex()<=0)
        	samecategory = -1;
        else{
        	String x = cbxCategory.getSelectedItem().toString();
        	try{
        		samecategory = Integer.parseInt(x.split(":")[0]);
        	}
        	catch(Exception e){
        		samecategory = -1;
        	}
        	if (samecategory<=0)
        		samecategory = -1;
        }

        if (TargetFile.isFile())
        {
            OutFile = new File(TargetFile.getParent()+"/output.txt");
            Parsing = new Thread(new Runnable(){
                public void run(){
                    ReadAFile();
                }
            });
            is_Parsing = true;
            Parsing.start();  
        }
        else
        {
            OutFile = new File(TargetFile.getParent()+"/output.txt");
            Parsing = new Thread(new Runnable(){
                public void run(){
                    ReadAFolder();
                }
            });
            is_Parsing = true;
            Parsing.start();  
        }
    }

    private void btnStopActionPerformed(java.awt.event.ActionEvent evt) {
        if (!is_Parsing) return;
        if (Parsing == null) return;
        if (!Parsing.isAlive()) return;
        Parsing.interrupt();
        is_Parsing = false;
        lblError.setText("Process interupted.");
    }

    //Load Category information from file
    //Category names are saved in string[] category. 
    //Genome information is saved in HashTable genome.
    public boolean LoadCategory(File file)
    {
        if (!file.exists())
        {
            return false;
        }
        
        category = new String[20];
        genome = new Hashtable();
        BufferedReader in = null;
        int i, j;
        try {
            in = new BufferedReader(new FileReader(file));
            String temp = in.readLine();
            category[0] = "Not found";
            while((temp = in.readLine())!=null)
            {
                String[] tokens = temp.split(",");
                if (tokens.length<3)
                {continue;}
                i = Integer.parseInt(tokens[0]);
                if ((i<1)||(i>20))
                {continue;}
                String c = tokens[1].trim();
                category[i] = c;
                for(j = 2;j<tokens.length;j++)
                {
                    genome.put(tokens[j].trim(), i);
                }
            }
            in.close();
        }
        catch (IOException e) {
            e.printStackTrace();
            category = new String[20];
            genome = new Hashtable();
        }
        
        cbxCategory.removeAllItems();
        cbxCategory.addItem("(no deletion)");
        for(i=1;i<20;i++){
        	if (category[i]!=null&&!category[i].equals("")){
        		cbxCategory.addItem(""+i+":"+category[i]);
        	}
        }
        
        cbxCategory.setSelectedIndex(0);
        
        if (genome.isEmpty()) 
        {
            lblError.setText("Empty category file or wrong format.");
            return false;
        }
        else
        {
            return true;
        }
    }

    //Read a BLAST output file and save information to file
    //Read from TargetFile and write to OutFile
    public void ReadAFile()
    {
        if (TargetFile == null) {
            err = "Empty target file. ";
            is_Parsing = false;
            SwingUtilities.invokeLater(run);
            return;
        }
        if (OutFile == null) {
            err = "Empty output file. ";
            is_Parsing = false;
            SwingUtilities.invokeLater(run);
            return;
        }
        if ((!TargetFile.exists())||(!TargetFile.isFile()))
        {
            err = "No valid input file.";
            is_Parsing = false;
            SwingUtilities.invokeLater(run);
            return;
        }
        if (!OutFile.exists()) 
        {
            try {
                OutFile.createNewFile();
            } catch (IOException e) {
                e.printStackTrace();
                err = "Can't create output file.";
                is_Parsing = false;
                SwingUtilities.invokeLater(run);
                return;
            }
        }
        if (count<=0) {
            err = "No data.";
            is_Parsing = false;
            SwingUtilities.invokeLater(run);
            return;
        }
        err = "Parsing in progress...";
        OutputStreamWriter writer = null;
        BufferedReader in = null;
        ArrayList<String> HitsFound = null;
        String inputseq = "";
        currentindex = 0;
        try {
            in = new BufferedReader(new FileReader(TargetFile));
            writer = new OutputStreamWriter(new FileOutputStream(OutFile.getAbsolutePath()));
            writer.write("Input seq\tsimilar seq found\thit#\tsimilar seq\tgroup id\tgroup name\tgenome\tscore\tE-value\r\n");
            String temp = null;
            int page = 0;
            while(!((temp=in.readLine())==null))
            {
                currentindex ++;
                if ((int)(currentindex/deduct)>(int)((currentindex-1)/deduct))
                    SwingUtilities.invokeLater(run);
                HitsFound = new ArrayList<String>();
                while ((!temp.contains("Query= "))||temp.length()<=7)
                {
                    temp = in.readLine();
                    currentindex ++;
                    if ((int)(currentindex/deduct)>(int)((currentindex-1)/deduct))
                        SwingUtilities.invokeLater(run);
                    if (temp ==null)
                    {
                        in.close();
                        writer.close();
                        if (page == 0) 
                            err = "Unexpected end of file. ";
                        else 
                            err = "Parsing finished. Results saved as '"+OutFile.getName()+"'.";
                        is_Parsing = false;
                        SwingUtilities.invokeLater(run);
                        return;
                    }
                }
                currentindex ++;
                if ((int)(currentindex/deduct)>(int)((currentindex-1)/deduct))
                    SwingUtilities.invokeLater(run);
                page++;
                temp= temp.replaceAll("\\s{1,}"," ");
                inputseq = temp.split(" ")[1];
                temp = in.readLine();
                currentindex ++;
                if ((int)(currentindex/deduct)>(int)((currentindex-1)/deduct))
                    SwingUtilities.invokeLater(run);
                boolean good = true;
                while (!temp.contains("Sequences producing significant alignments"))
                {
                    temp = in.readLine();
                    currentindex ++;
                    if ((int)(currentindex/deduct)>(int)((currentindex-1)/deduct))
                    SwingUtilities.invokeLater(run);
                    if (temp ==null)
                    {
                        err = "Unexpected end of file. ";
                        is_Parsing = false;
                        SwingUtilities.invokeLater(run);
                        return;
                    }
                    if (temp.contains("No hits found"))
                    {
                        if (samecategory<=0)
                        	writer.write(inputseq + "\tN\r\n");
                        good = false;
                        break;
                    }
                }
                currentindex ++;
                if ((int)(currentindex/deduct)>(int)((currentindex-1)/deduct))
                    SwingUtilities.invokeLater(run);
                if (!good) continue;
                int hitno = 0;
                while(!((temp=in.readLine())==null))
                {
                    currentindex ++;
                    if ((int)(currentindex/deduct)>(int)((currentindex-1)/deduct))
                        SwingUtilities.invokeLater(run);
                    if (temp.contains(">")) 
                        break;
                    if (!temp.contains("["))
                        continue;
                    if (!temp.contains("]"))
                        continue;
                    temp = temp.trim();
                    temp = temp.replaceAll("\\s{1,}"," ");
                    String[] tokens = temp.split(" ");
                    int l = tokens.length;
                    if (l<=4)
                        continue;
                    String gn = temp.substring(temp.indexOf("[")+1, temp.indexOf("]"));
                    
                    String firstword = gn.split(" ")[0];
                    if (gn.contains(" NM")) firstword += "NM";
                    int gid = (int)genome.get(firstword);
                    
                    if (gid==samecategory)
                    	continue;//hits to the same category

                    boolean found = false;
                    for(String tmp:HitsFound)
                    {
                        if (tmp.equals(gn))
                            found = true;
                    }
                    if (found) continue;
                    hitno++;
                    HitsFound.add(gn);
                    
                    writer.write(inputseq+"\tY");
                    writer.write("\t"+String.valueOf(hitno));
                    writer.write("\t"+tokens[0]);
                    writer.write("\t"+String.valueOf(gid));
                    writer.write("\t"+category[gid]);
                    writer.write("\t"+firstword);
                    writer.write("\t"+tokens[l-2]);
                    writer.write("\t"+tokens[l-1]+"\r\n");
                }
                currentindex ++;
                if ((int)(currentindex/deduct)>(int)((currentindex-1)/deduct))
                    SwingUtilities.invokeLater(run);
            }
            in.close();
            writer.close();
            err = "Parsing finished. Results saved as '"+OutFile.getName()+"'.";
            is_Parsing = false;
            SwingUtilities.invokeLater(run);
            return;
        }
        catch (IOException e) {
            e.printStackTrace();
            err = "Wrong format.";
            is_Parsing = false;
            SwingUtilities.invokeLater(run);
            return;
        }
    }
    
    //Read files from a folder and save information to file
    //Read from TargetFile and write to OutFile
    public void ReadAFolder()
    {
        if (TargetFile == null) {
            err = "Empty target folder. ";
            is_Parsing = false;
            SwingUtilities.invokeLater(run);
            return;
        }
        if (OutFile == null) {
            err = "Empty output file. ";
            is_Parsing = false;
            SwingUtilities.invokeLater(run);
            return;
        }
        if ((!TargetFile.exists())||(!TargetFile.isDirectory()))
        {
            err = "No valid input folder.";
            is_Parsing = false;
            SwingUtilities.invokeLater(run);
            return;
        }
        if (!OutFile.exists()) 
        {
            try {
                OutFile.createNewFile();
            } catch (IOException e) {
                e.printStackTrace();
                err = "Can't create output file.";
                is_Parsing = false;
                SwingUtilities.invokeLater(run);
                return;
            }
        }
        if (count<=0) {
            err = "No BLS file available.";
            is_Parsing = false;
            SwingUtilities.invokeLater(run);
            return;
        }
        err = "Parsing in progress...";
        OutputStreamWriter writer;
        BufferedReader in;
        ArrayList<String> HitsFound;
        String inputseq;
        currentindex = 0;
        try {
            writer = new OutputStreamWriter(new FileOutputStream(OutFile.getAbsolutePath()));          
            writer.write("Input seq\tsimilar seq found\thit#\tsimilar seq\tgroup id\tgroup name\tgenome\tscore\tE-value\r\n");
            File[] files = TargetFile.listFiles();
            for(File f:files){     
                if (!(f.isFile()&&f.getAbsolutePath().toLowerCase().endsWith(".bls")))
                {
                    continue;
                }
                in = new BufferedReader(new FileReader(f));

                String temp;
                int page = 0;
                boolean good = true;
                boolean isclosed = false;
                while(!((temp=in.readLine())==null))
                {
                    HitsFound = new ArrayList<String>();
                    while ((!temp.contains("Query= "))||temp.length()<=7)
                    {
                        temp = in.readLine();
                        if (temp ==null)
                        {break;}
                    }
                    if (temp == null) 
                    {
                        in.close();
                        isclosed = true;
                        currentindex++;
                        if (page == 0) 
                        {
                            err = "Unexpected end of file in '" + f.getName() + "'.";
                        }
                        SwingUtilities.invokeLater(run);
                        break;
                    }
                    page++;
                    temp= temp.replaceAll("\\s{1,}"," ");
                    inputseq = temp.split(" ")[1];
                    temp = in.readLine();
                
                    while (!temp.contains("Sequences producing significant alignments"))
                    {
                        temp = in.readLine();
                        if (temp ==null)
                        {break;}
                        if (temp.contains("No hits found"))
                        {
                            if (samecategory<=0)
                            	writer.write(inputseq + "\tN\r\n");
                            good = false;
                            break;
                        }
                    }
                    if (temp == null) 
                    {
                        in.close();
                        isclosed = true;
                        currentindex++;
                        err = "Unexpected end of file in '" + f.getName() + "'.";
                        SwingUtilities.invokeLater(run);
                        break;
                    }
                    if (!good) continue;
                    int hitno = 0;
                    while(!((temp=in.readLine())==null))
                    {
                        if (temp.contains(">")) 
                            break;
                        if (!temp.contains("["))
                            continue;
                        if (!temp.contains("]"))
                            continue;
                        temp = temp.trim();
                        temp = temp.replaceAll("\\s{1,}"," ");
                        String[] tokens = temp.split(" ");
                        int l = tokens.length;
                        if (l<=4)
                            continue;
                        String gn = temp.substring(temp.indexOf("[")+1, temp.indexOf("]"));
                        
                        String firstword = gn.split(" ")[0];
                        if (gn.contains(" NM")) firstword += "NM";
                        int gid = (int)genome.get(firstword);
                        
                        if (gid==samecategory)
                        	continue;//hits to the same category
                        
                        boolean found = false;
                        for(String tmp:HitsFound)
                        {
                            if (tmp.equals(gn))
                                found = true;
                        }
                        if (found) continue;
                        hitno++;
                        HitsFound.add(gn);
                        
                        writer.write(inputseq+"\tY");
                        writer.write("\t"+String.valueOf(hitno));
                        writer.write("\t"+tokens[0]);
                        writer.write("\t"+String.valueOf(gid));
                        writer.write("\t"+category[gid]);
                        writer.write("\t"+firstword);
                        writer.write("\t"+tokens[l-2]);
                        writer.write("\t"+tokens[l-1]+"\r\n");
                    }
                }
                if (!isclosed)
                {
                    in.close();
                    currentindex++;
                    SwingUtilities.invokeLater(run);
                }
            }
            writer.close();
            err = "Parsing finished. "+String.valueOf(currentindex)+" BLS files read. "+"Results saved as '" + OutFile.getName()+"'.";
            is_Parsing = false;
            SwingUtilities.invokeLater(run);
            return;
        }
        catch (IOException e) {
            e.printStackTrace();
            err = "Wrong format.";
            is_Parsing = false;
            SwingUtilities.invokeLater(run);
            return;
        }
    }
    
    public static void main(String args[]) {
    	java.awt.EventQueue.invokeLater(new Runnable() {
            public void run() {
            	UIManager.put("swing.boldMetal", Boolean.FALSE);
                new ParserGUI().setVisible(true);
            }
        });
    }
    
    // Variables declaration
    private javax.swing.JButton btnCBrowse;
    private javax.swing.JButton btnIBrowse;
    private javax.swing.JButton btnStart;
    private javax.swing.JButton btnStop;
    private javax.swing.JComboBox cbxCategory;
    private javax.swing.JLabel jLabel1;
    private javax.swing.JLabel jLabel2;
    private javax.swing.JLabel jLabel3;
    private javax.swing.JLabel lblError;
    private javax.swing.JProgressBar jProgressBar1;
    private javax.swing.JTextField tbxCPath;
    private javax.swing.JTextField tbxIPath;
    // End of variables declaration
}
