# Supplementary material for: The evolution of photosynthesis in chromist algae through serial endosymbioses
Source: Nat Commun. 2014 Dec 10;5:5764. doi: 10.1038/ncomms6764 (PMC4284659; doi:10.1038/ncomms6764)
Supplement: Supplementary Data 2 — Java program files, along with explanatory readme file, contain scripts used to extract Blast matches used in statistical analyses. The Java program parses Blast output files, extracts the data needed and stores them in a database, so that various queries can be performed to assemble data for statistical analyses. [file ncomms6764-s3.zip › Java Source Code/Readme.txt]

Readme for Parser JAVA program. 
By Hui Guo 
Department of Computer Science
East Carolina University

===============JDK Installation===================
To start, you need JDK to run the program. 
Download and install JDK from here:
http://www.oracle.com/technetwork/java/javase/downloads/jdk7-downloads-1880260.html
Or on Ubuntu run this in terminal:
	sudo add-apt-repository ppa:webupd8team/java
	sudo apt-get update
	sudo apt-get install oracle-java7-installer

=================Parser program ==================
1. Compile and start Parser program.  
Run this in command line or terminal:
	javac ParserGUI.java
	java ParserGUI
and a GUI program will run. 

2. Choose a category file and a BLS file or a folder to do the parsing. 
Click "Browse" to choose files/folder. 

The format of the category file is as follows:
a) One group will take one line. A line has at least three items. Commas separate items.
b) The first item is the group ID. The second item is the name of this group. The following items are the species in this group. 
c) Only one word is allowed for each species. Make sure they are all unique. 

The category file we used is like this:
groupid	groupname		genome
1,		Red algae,		Cyanidioschyzon,Chondrus,Galdieria	
2,		Green plants,	Arabidopsis,Sorghum,Physcomitrella,Selaginella,Chlamydomonas,Ostreococcus
3,		Stramenopiles,	Phaeodactylum,Thalassiosira,Ectocarpus,Aureococcus,Blastocystis,Phytophthora,Pythium
4,		Metazoa+,		Homo,Drosophila,Caenorhabditis,Nematostella,Monosiga,Capsaspora,Sphaeroforma
5,		Fungi,			Magnaporthe,Neurospora,Aspergillus,Ustilago,Coprinopsis,Rhizopus,Antonospora,Allomyces,Batrachochytrium
6,		Amoebozoa,		Entamoeba,Dictyostelium,Acanthamoeba
7,		Rhizaria, 		Bigelowiella
8,		Apusozoa,		Thecamonas
9,		Euglenozoa,		Leishmania,Trypanosoma
10,		Ciliates,		Paramecium,Tetrahymena,Sterkiella,
11,		Apicomplexans+,	Toxoplasma,Plasmodium,Neospora,Cryptosporidium,Perkinsus
12,		Hyptophyte,		Emiliania
13,		Heterolobosea,  Naegleria
14,		Cryptophyta,	Guillardia,GuillardiaNM

3. Press START to start. 
The output will be saved as ‘output.txt’ under the same parent directory.

=================Database operation==================
We are using MySQL database for queries. 
Download and install MySQL from here:
http://dev.mysql.com/downloads/mysql/
For Ubuntu users you can also run:
	sudo apt-get install mysql-server		
in terminal.

Create a database in MySQL and create tables in this format:

CREATE TABLE IF NOT EXISTS Emiliania (
	inputseq			varchar(50) NOT NULL,
	similarseqfound	 	varchar(50) NOT NULL,
	hitno				int(11) DEFAULT NULL,
	similarseq			varchar(50) DEFAULT NULL,
	groupid				int(11) DEFAULT NULL,
	groupname			varchar(50) DEFAULT NULL,
	genome				varchar(50) DEFAULT NULL,
	score				int(11) DEFAULT NULL,
	evalue				varchar(20) DEFAULT NULL,
	PRIMARY KEY (inputseq, hitno));

Or use the createtable.sql:
	source C:/createtable.sql
Make sure the path is correct. 	
	
Use this command to put the data in the table:
	load data local infile ‘C:/Result/output.txt’ ignore into table Emiliania;
!! Please delete the header (first line) in output.txt before loading. 
!! Make sure the path is correct. The database is ready for queries.
In Mac OS, you don’t have to use ‘ignore’. 
In Windows, if you want to avoid permission check, you can put the output file under “C:\ProgramData\MySQL\MySQL Server 5.6\data\blast”. Then use ‘output.txt’ as path. 

====================Queries=====================
We use long queries to get the results we need. 
For example, this query returns number of Emiliania's first hits to each major group, excluding photosynthetic Stramenopiles, whose input sequences also hit Animal(4) and/or Fungi(5) at least twice.

mysql> select groupname, count(*) as Count from Emiliania where (inputseq, hitno) in (select inputseq, min(hitno) from Emilinia where genome not like '%Phaeodactylum%' and genome not like '%Thalassiosira%' and genome not like '%Ectocarpus%' and genome not like '%Aureococcus%' group by inputseq) and inputseq in (select B.inputseq from Emiliania B where B.groupid = 4 or B.groupid = 5 group by B.inputseq having count(*) > 1) group by groupname order by Count desc;

This query returns this result:
+----------------+-------+
| groupname      | Count |
+----------------+-------+
| Metazoa+       |  1365 |
| Green plants   |  1307 |
| Stramenopiles  |   658 |
| Cryptophyta    |   572 |
| Fungi          |   456 |
| Amoebozoa      |   396 |
| Rhizaria       |   344 |
| Red algae      |   233 |
| Apusozoa       |   138 |
| Ciliates       |   130 |
| Apicomplexans+ |   108 |
| Heterolobosea  |    71 |
| Euglenozoa     |    23 |
+----------------+-------+
